# Supplementary material for: GeneSurrounder: network-based identification of disease genes in expression data
Source: BMC Bioinformatics. 2019 May 6;20:229. doi: 10.1186/s12859-019-2829-y (PMC6503437; doi:10.1186/s12859-019-2829-y)
Supplement: Supplementary file 2 — Table of the full results of GeneSurrounder applied to GSE17260. (CSV 259 kb) [file 12859_2019_2829_MOESM2_ESM.csv]

	X1	gene.id	radius	size	observed.tau_b	p.Decay	observed.cor	p.Sphere	p.Fisher
1	1	hsa:2	5	1685	-0.0273902482201785	0.114	248.127643027622	0.001	0.00114904158049096
2	2	hsa:9	5	1917	-0.00952427467986273	0.336	210.978112632279	0.54	0.491127282091853
3	3	hsa:10	4	923	0.0210584917985311	0.78	124.822452226689	0.027	0.102359598004139
4	4	hsa:15	3	190	-0.210988430117296	0.000999000999000999	38.5927281743795	0.293	0.00267427260003909
5	5	hsa:18	2	94	-0.109374467441823	0.099	10.3723192750716	0.8	0.280033695228811
6	6	hsa:25	4	1952	-0.0154510621610677	0.27	341.729360637773	0.389	0.341716077089143
7	7	hsa:27	3	785	0.000694277984160897	0.505	145.424173297568	0.000999000999000999	0.00433460097168442
8	8	hsa:28	3	32	-0.137590818224104	0.18	5.45142573766427	0.105	0.0939064144457226
9	9	hsa:30	5	2160	-0.0123854787472046	0.234	213.232049892457	0.321	0.269565241269162
10	10	hsa:31	2	66	-0.160402581005229	0.069	8.07320514843451	0.135	0.0528731441959598
11	11	hsa:32	2	75	-0.111729541824342	0.116	8.90126005905822	0.776	0.306753630486269
12	12	hsa:33	4	1327	-0.00561748684123144	0.396	151.519320252594	0.298	0.370191433527
13	13	hsa:34	1	17	NA	1	3.65177738205261	0.008	0.0466265098984184
14	14	hsa:36	4	508	-0.054876958459654	0.078	53.0980772265176	0.965	0.26996892412526
15	15	hsa:37	21	2708	-0.0106614796378127	0.283	341.295629878102	0.52	0.429153120341397
16	16	hsa:38	3	208	-0.053983979908803	0.172	32.4733584293217	0.152	0.121416280088602
17	17	hsa:43	6	634	0.0231725602074388	0.726	130.243572891458	0.003	0.0155277204982386
18	18	hsa:48	21	2708	-0.0109519951810775	0.256	291.205148980178	0.479	0.379966713651033
19	19	hsa:51	21	2708	-0.0127624846339863	0.253	230.332182449659	0.493	0.38436637007566
20	20	hsa:52	4	1728	-0.00236054937388484	0.471	294.479057821308	0.064	0.13570133620845
21	21	hsa:53	3	117	-0.116612384597828	0.06	19.5950907383086	0.143	0.0494063973158378
22	22	hsa:54	4	554	-0.0714171665121312	0.021	67.6034851541134	0.999	0.102046751273265
23	23	hsa:55	4	554	-0.0779386785551949	0.014	54.2377118160746	0.695	0.0548046276544905
24	24	hsa:59	2	15	0.088273482950475	0.67	4.5180989366896	0.000999000999000999	0.00556162404771356
25	25	hsa:70	1	7	NA	1	1.94242499380114	0.015	0.0779955761681989
26	26	hsa:72	4	830	0.0263611159062992	0.801	143.674228955686	0.000999000999000999	0.00650614379430013
27	27	hsa:81	2	195	-0.00106330921084609	0.485	20.1671167414287	0.000999000999000999	0.00418251265351603
28	28	hsa:87	2	195	-0.000850647368676872	0.486	34.4197236435769	0.000999000999000999	0.00419013636075612
29	29	hsa:88	2	195	0.000212661842169218	0.487	30.8837589883461	0.000999000999000999	0.00419775801243716
30	30	hsa:89	2	195	0.00212661842169218	0.503	33.0344250839664	0.000999000999000999	0.00431942827548792
31	31	hsa:90	21	2708	-0.00530297726013771	0.434	329.72941440242	0.479	0.534426141443599
32	32	hsa:91	5	2132	0.00271097904316522	0.582	251.078358563492	0.071	0.17298877755594
33	33	hsa:92	5	1200	-0.0100809184379604	0.365	135.580722818249	0.127	0.18873095769633
34	34	hsa:93	2	11	-0.27524094128159	0.185	1.7822194170818	0.183	0.148476809777408
35	35	hsa:98	3	162	-0.10040045385599	0.061	19.4899172734035	0.343	0.101830279398135
36	36	hsa:100	2	54	-0.2492173906327	0.011	6.56815814980953	0.484	0.0331979637348639
37	37	hsa:102	4	1117	-0.0540656039789154	0.035	127.843076962431	0.906	0.141145116368595
38	38	hsa:107	2	448	0.0852887657476221	0.977	79.4567635802138	0.001	0.0077486103560853
39	39	hsa:108	2	448	0.0862213080610357	0.978	74.2150712936607	0.015	0.0766060165757557
40	40	hsa:109	3	1393	0.00269391605069421	0.522	152.292712466336	0.44	0.567554954091131
41	41	hsa:112	20	2708	-0.00183754239410869	0.484	290.097874617002	0.465	0.560711838568304
42	42	hsa:113	3	1370	0.0083520378733759	0.611	251.587774003483	0.023	0.0739879120873812
43	43	hsa:114	3	1370	0.00780998095805796	0.608	152.873705621199	0.113	0.252689729586961
44	44	hsa:115	6	2540	0.0022806115068011	0.573	330.960445165211	0.3	0.474588802817394
45	45	hsa:116	3	166	0.0263591212476444	0.678	34.3313481955684	0.000999000999000999	0.00561999196633569
46	46	hsa:117	3	821	0.0258955152933262	0.766	105.396894106104	0.221	0.4699659844397
47	47	hsa:124	3	351	-0.0160821463136936	0.36	49.766620917114	0.016	0.0354632705526202
48	48	hsa:125	3	351	-0.0107063726863634	0.399	48.8809595817352	0.116	0.188512832040321
49	49	hsa:128	2	135	-0.0701774222703598	0.187	13.2709645425242	0.943	0.482351825351357
50	50	hsa:130	3	351	-0.0135071959207707	0.381	48.1984177220774	0.024	0.0520719468311651
51	51	hsa:132	3	319	-0.114705617518541	0.007	35.8200123574618	0.189	0.0100916500400627
52	52	hsa:136	3	519	-0.061532519593513	0.058	48.971652052386	0.424	0.115713575995036
53	53	hsa:146	2	78	-0.0961076960325719	0.171	15.0474404345964	0.012	0.0147517056016343
54	54	hsa:148	2	78	-0.0961076960325719	0.173	14.2930460068075	0.004	0.00572693982482385
55	55	hsa:154	3	788	-0.0078154345988226	0.395	143.700588896089	0.001	0.00349046679325995
56	56	hsa:155	3	440	-0.0457420353059069	0.116	92.5196402407412	0.000999000999000999	0.00116613257202214
57	57	hsa:156	3	452	-0.0435183904346327	0.212	67.015008002164	0.007	0.0111493129752076
58	58	hsa:158	2	123	-0.0178052041112281	0.404	24.5155782972297	0.000999000999000999	0.00355774071214368
59	59	hsa:163	2	10	0	0.536	1.45801681581498	0.147	0.27899804468656
60	60	hsa:174	2	46	-0.143643263017096	0.179	4.68736580008234	0.937	0.467182599653538
61	61	hsa:178	3	215	-0.0920083256476419	0.054	25.9846224177463	0.857	0.188494393897701
62	62	hsa:182	3	92	-0.0979284905090616	0.126	9.52840880914275	0.184	0.110455366440674
63	63	hsa:185	3	480	-0.0360307669882947	0.178	83.0986813335437	0.000999000999000999	0.00171326805037457
64	64	hsa:186	3	319	-0.109821267689057	0.013	37.6962919550075	0.23	0.0203693208558228
65	65	hsa:189	3	137	-0.0773038849631696	0.133	25.6773392241282	0.797	0.343899759907695
66	66	hsa:191	3	116	0.015265781988218	0.583	17.0794130243672	0.104	0.230579401670947
67	67	hsa:207	1	63	NA	1	10.7155518626194	0.094	0.316259286690941
68	68	hsa:208	4	2238	-0.0208690824396584	0.133	267.377675358861	0.493	0.244221723753982
69	69	hsa:210	4	107	-0.129114684845907	0.05	7.75500755133783	0.965	0.194513093520262
70	70	hsa:211	4	326	-0.0323759250254017	0.239	56.6132858463134	0.123	0.133076181341462
71	71	hsa:212	5	717	-0.0283347896186167	0.176	79.9252577091513	0.087	0.0793026616186858
72	72	hsa:216	5	2037	-0.00739851884530011	0.35	203.533503294903	0.304	0.344794488300737
73	73	hsa:217	5	2097	0.0138813745410487	0.759	234.221771144374	0.03	0.108893230553101
74	74	hsa:218	5	2033	0.00745386918862635	0.636	299.310985452769	0.175	0.355662046103981
75	75	hsa:219	3	418	-0.0466126592563282	0.118	47.4271268083399	0.975	0.363832792610713
76	76	hsa:221	21	2708	-0.00120104272203317	0.478	307.873593216269	0.49	0.574189026417707
77	77	hsa:223	3	418	-0.0526706221921687	0.089	44.1635915484521	0.889	0.279833329276019
78	78	hsa:224	3	418	-0.0486992909342288	0.105	63.7181350141929	0.758	0.281021690376063
79	79	hsa:226	20	2708	-0.00748069948204771	0.359	297.206420352774	0.476	0.472796778550254
80	80	hsa:229	19	2705	-0.0124540091178852	0.237	304.118581462889	0.482	0.362065382991604
81	81	hsa:230	3	204	0.024499887162967	0.66	18.7698126817393	0.011	0.0430182257680559
82	82	hsa:238	21	2708	-0.0068669856111258	0.413	260.992665802413	0.494	0.528320568958177
83	83	hsa:239	2	120	-0.0778307333205829	0.138	10.0637648490859	0.972	0.403601953703744
84	84	hsa:240	3	731	0.0477217616396554	0.939	108.765224304282	0.012	0.0618138640176116
85	85	hsa:242	2	120	-0.110036554004962	0.059	27.1709126975182	0.054	0.0215022791690368
86	86	hsa:247	3	731	0.0512907540898645	0.946	102.414368787509	0.002	0.0137550685694028
87	87	hsa:248	2	5	-0.258198889747161	0.379	1.21391700290783	0.138	0.206630592363334
88	88	hsa:249	6	15	-0.28368325730679	0.104	1.21629736492122	0.783	0.285662394357343
89	89	hsa:250	5	9	-0.261488180184245	0.239	1.63351892342718	0.105	0.117572249629189
90	90	hsa:262	22	2708	-0.000871317329739021	0.506	335.264815839874	0.478	0.585166527860239
91	91	hsa:267	6	1677	-0.0133777115204618	0.293	199.601974923274	0.205	0.228987479506566
92	92	hsa:269	3	78	-0.00676280811090195	0.484	12.5592137592138	0.059	0.130097943648856
93	93	hsa:270	3	369	-0.0914169243071238	0.02	78.2949175680564	0.406	0.0472050120134454
94	94	hsa:273	3	868	-0.00298042163358585	0.476	96.8320132081258	0.01	0.0302141362271167
95	95	hsa:275	3	210	0.00475409988686063	0.545	30.6666726776818	0.015	0.0474695645459754
96	96	hsa:285	2	213	-0.00565966549564948	0.445	24.4333385929716	0.095	0.176014472966949
97	97	hsa:286	21	2708	-0.0107159919972591	0.323	280.020134114705	0.493	0.451816627076637
98	98	hsa:287	4	1639	-0.0167201364373053	0.233	263.108753357841	0.683	0.451632860764649
99	99	hsa:288	2	106	0.0972599776888847	0.876	19.3215839489787	0.000999000999000999	0.00703700511029791
100	100	hsa:290	7	2117	0.00589473100711427	0.619	307.107064743617	0.049	0.136355588245824
101	101	hsa:291	3	116	-0.0607510822211448	0.231	21.9640060410703	0.076	0.0885236635076334
102	102	hsa:292	22	2708	-0.00894666826597083	0.344	537.18822030441	0.518	0.485554250765388
103	103	hsa:293	3	116	-0.057898918736584	0.241	17.8841827649167	0.018	0.027938203017213
104	104	hsa:314	2	57	-0.279402101291105	0.007	9.5640736649911	0.921	0.0389665729824981
105	105	hsa:316	3	388	-0.0497188677769878	0.117	62.3045781394405	0.86	0.331684194016926
106	106	hsa:317	2	58	-0.0602475233128778	0.299	10.8293668146879	0.006	0.0131380136825299
107	107	hsa:318	3	567	-0.00910025676110342	0.385	83.0127090111445	0.07	0.124341154904851
108	108	hsa:322	1	1	NA	1	0.346157834231229	0.02	0.0982404601085629
109	109	hsa:324	3	845	0.0404372382046982	0.926	99.9654532397733	0.069	0.239636352237349
110	110	hsa:329	6	2513	-0.00611172031601176	0.414	358.712418993827	0.394	0.458893211065369
111	111	hsa:330	3	898	-0.00876609253573309	0.383	150.631792592169	0.000999000999000999	0.00339323271875295
112	112	hsa:331	3	848	0.00171699789318432	0.518	99.5708230994555	0.027	0.0737020025175107
113	113	hsa:332	2	85	-0.0242760507444437	0.388	10.5718729711367	0.784	0.666209742659154
114	114	hsa:335	6	2450	-0.00341036509285042	0.424	329.295737745147	0.26	0.353329724802059
115	115	hsa:336	3	315	-0.00527487730289219	0.461	62.8281540923743	0.143	0.245185296763587
116	116	hsa:348	6	1574	0.00324854680408067	0.545	270.682731662707	0.073	0.168062395841843
117	117	hsa:351	1	2	NA	1	0.498325180893988	0.061	0.231609766303338
118	118	hsa:353	3	379	-0.109073942773803	0.005	33.9831346492333	0.884	0.028383540876385
119	119	hsa:354	2	7	0.17817416127495	0.734	1.30648062574668	0.07	0.203901853041495
120	120	hsa:355	2	117	0.0369344431160268	0.688	20.3360322791515	0.001	0.00569782454338128
121	121	hsa:356	2	139	-0.101210283222584	0.078	24.0125645244911	0.84	0.244088197479933
122	122	hsa:359	2	159	-0.0777446438637832	0.106	27.9299149255073	0.07	0.0438045355657772
123	123	hsa:367	3	1226	-0.00169429377666318	0.502	144.128512788403	0.07	0.152803309995283
124	124	hsa:369	20	2708	-0.0174786129860699	0.22	444.812966430991	0.498	0.35182815831338
125	125	hsa:383	6	2486	-0.00955161216697728	0.311	265.825701983023	0.441	0.409625157124654
126	126	hsa:387	20	2708	0.00114026727760022	0.541	409.710795697096	0.505	0.627697462241202
127	127	hsa:391	3	1179	0.00273102159206779	0.534	198.496165950215	0.000999000999000999	0.00455373126186418
128	128	hsa:396	2	235	-0.0515729787047693	0.17	33.0276536753601	0.086	0.0763948337365366
129	129	hsa:397	4	1943	0.0328599934496283	0.965	355.675396182107	0.031	0.134898558967772
130	130	hsa:405	3	1216	-0.00911635740194774	0.363	169.942055831817	0.376	0.408306387989287
131	131	hsa:406	1	12	NA	1	1.5986475215833	0.162	0.45686574888746
132	132	hsa:409	2	127	-0.0836174803732318	0.175	25.0289340215946	0.000999000999000999	0.00168736435041501
133	133	hsa:410	17	2702	-0.0184785412615381	0.124	438.348453455527	0.505	0.236119390660312
134	134	hsa:411	7	1896	-0.0251269517240999	0.117	343.717494730734	0.024	0.0193057940822346
135	135	hsa:412	3	371	-0.0366755015316687	0.217	38.7496742781146	0.505	0.351883437534643
136	136	hsa:427	2	49	-0.192331826036151	0.064	7.73245722787007	0.255	0.0834827393285616
137	137	hsa:432	7	2482	-0.0141793843099095	0.215	494.822267482258	0.298	0.24012020330623
138	138	hsa:433	7	2482	-0.0146720532227436	0.206	524.47454530297	0.188	0.164640180287479
139	139	hsa:434	4	406	-0.00140367426577056	0.481	79.1721479611388	0.000999000999000999	0.00415199718393622
140	140	hsa:435	21	2708	-0.0118844239793135	0.263	290.086076302452	0.503	0.399878738427447
141	141	hsa:438	2	90	-0.142213638941993	0.054	14.1885535243333	0.429	0.110387602179206
142	142	hsa:440	3	313	0.0751594459451377	0.931	34.4717670130514	0.166	0.443124103685735
143	143	hsa:443	5	2012	-0.00624823983447349	0.348	254.757298240098	0.348	0.37676733239049
144	144	hsa:445	1	9	NA	1	1.49447512566779	0.165	0.462298617838457
145	145	hsa:462	4	454	-0.0135773202486657	0.353	59.1507517525866	0.000999000999000999	0.00315620861786365
146	146	hsa:466	2	136	-0.0506831904966524	0.26	20.2463133692491	0.392	0.334661157523172
147	147	hsa:467	1	3	NA	1	0.434871401843879	0.127	0.38907316045049
148	148	hsa:471	3	291	-0.0662604632111848	0.08	28.8205441471496	0.64	0.203367206243158
149	149	hsa:472	2	133	0.0248615235843956	0.62	19.9076753150148	0.055	0.14930541420902
150	150	hsa:477	3	1392	-0.0246835044209037	0.12	133.525956484484	0.581	0.25540304902679
151	151	hsa:478	1	14	NA	1	3.07513017604761	0.042	0.175143597749348
152	152	hsa:479	5	911	-0.0140519807900807	0.305	127.590176692502	0.074	0.108135887341606
153	153	hsa:481	3	1392	-0.0240106327830519	0.13	131.323057541236	0.611	0.280616590752416
154	154	hsa:482	3	1392	-0.0234696967604651	0.131	217.000131507876	0.774	0.333458641574815
155	155	hsa:483	1	14	NA	1	2.26058652480671	0.026	0.120891127264977
156	156	hsa:486	3	1392	-0.0230145188878006	0.138	272.758655296489	0.182	0.117649627664802
157	157	hsa:487	3	196	0.0118801891280643	0.577	28.862903830813	0.018	0.0578219417975543
158	158	hsa:488	2	45	0.0226509862861167	0.574	6.66326028663301	0.172	0.32732149662002
159	159	hsa:489	5	1940	0.0123614579352443	0.734	328.068314251901	0.049	0.155559468162747
160	160	hsa:490	2	149	-0.054656960732471	0.226	19.974514798368	0.581	0.397886697830413
161	161	hsa:491	2	133	-0.0518849187848257	0.256	12.0138448707256	0.208	0.209413469958898
162	162	hsa:492	2	133	-0.0529658545928429	0.25	17.3744832405383	0.01	0.01747866136777
163	163	hsa:493	2	133	-0.0518849187848257	0.255	13.4049771205734	0.838	0.543462586274465
164	164	hsa:495	2	28	-0.124721912892465	0.256	6.61830804950071	0.035	0.0512062660658779
165	165	hsa:513	2	28	-0.100965358055805	0.305	3.45552825552826	0.087	0.122838227734805
166	166	hsa:516	2	28	-0.124721912892465	0.258	4.33551382909181	0.004	0.0081282968235043
167	167	hsa:518	3	32	-0.101788813564384	0.277	8.1119220972432	0.000999000999000999	0.0025437766602742
168	168	hsa:521	3	32	-0.101788813564384	0.275	5.37957306764646	0.011	0.0205725536671855
169	169	hsa:522	3	32	-0.101788813564384	0.278	7.43893785361675	0.000999000999000999	0.00255195916743324
170	170	hsa:523	3	32	-0.101788813564384	0.274	5.15664855848342	0.000999000999000999	0.00251920744737577
171	171	hsa:525	3	32	-0.101788813564384	0.278	7.69002997993824	0.019	0.0329779053566962
172	172	hsa:526	4	141	-0.0353665222189735	0.311	24.356806347632	0.008	0.0174067349470137
173	173	hsa:528	2	28	-0.124721912892465	0.252	6.82391181840723	0.000999000999000999	0.00233800639823982
174	174	hsa:529	3	32	-0.101788813564384	0.276	9.08624754863287	0.000999000999000999	0.00253559054660553
175	175	hsa:533	2	38	-0.181109366019666	0.101	9.57194058111489	0.000999000999000999	0.00102931103265441
176	176	hsa:534	5	911	-0.0140797973142445	0.303	132.872074015085	0.13	0.166786843665753
177	177	hsa:535	5	958	-0.0259686956323114	0.162	123.961039660471	0.23	0.159839248888512
178	178	hsa:537	2	141	-0.0236631469592434	0.379	22.8777720172216	0.000999000999000999	0.00336176932104741
179	179	hsa:539	3	32	-0.101788813564384	0.279	5.37400085656966	0.001	0.00256241935854387
180	180	hsa:545	21	2708	-0.0378690397899207	0.017	259.930252990164	0.48	0.04739745065765
181	181	hsa:549	2	19	-0.138214738143788	0.251	3.1059802087325	0.03	0.0443431175858926
182	182	hsa:554	3	361	-0.0260694450717495	0.259	49.1393683925794	0.000999000999000999	0.00239586177534349
183	183	hsa:575	5	2183	-0.0301933810685573	0.062	371.895890844384	0.472	0.132606807290131
184	184	hsa:581	4	1798	-0.0227753339346313	0.149	197.334148090099	0.087	0.0692957404568005
185	185	hsa:586	7	2283	-0.0141349416208069	0.177	220.805328995899	0.187	0.145908739850328
186	186	hsa:587	2	4	-0.235702260395516	0.515	0.620742510650767	0.168	0.298267289731673
187	187	hsa:593	3	182	0.1098230342267	0.964	23.2472195297883	0.003	0.0197980737707908
188	188	hsa:595	1	46	NA	1	6.68551721028785	0.01	0.0560517018598809
189	189	hsa:596	2	407	-0.0588573383430389	0.095	48.0811083877847	0.049	0.0296514812292182
190	190	hsa:597	4	1695	-0.018695988845295	0.229	297.783427899468	0.000999000999000999	0.00214651195258359
191	191	hsa:598	2	231	-0.0540317823847113	0.164	32.7657778783925	0.84	0.410833690748582
192	192	hsa:599	5	595	-0.0626567464661956	0.028	47.7134327058026	0.627	0.0885236635076334
193	193	hsa:604	2	66	0.109802829141286	0.805	9.5421950724703	0.035	0.128740597171911
194	194	hsa:608	5	1300	-0.0127565195079251	0.327	243.915542910129	0.001	0.00295135497657092
195	195	hsa:613	1	10	NA	1	2.50166129432184	0.000999000999000999	0.00790085392538984
196	196	hsa:622	3	41	0.0232094858501454	0.555	6.72401325428848	0.031	0.087101262899601
197	197	hsa:623	4	1776	0.0229704138296195	0.851	301.565746387024	0.007	0.0364758325859591
198	198	hsa:624	4	1776	0.023803058754815	0.859	282.807903027538	0.052	0.18351838497436
199	199	hsa:627	3	908	-0.0487957276430684	0.03	90.9727884054457	0.082	0.0172386810654332
200	200	hsa:629	6	1529	-0.0263892272392409	0.149	208.256362588011	0.003	0.00389468952761777
201	201	hsa:635	2	57	0.00535191892332397	0.55	6.74571602461511	0.082	0.184859173764555
202	202	hsa:637	2	41	0.0130827981079319	0.545	6.94352050131867	0.046	0.117480110005975
203	203	hsa:641	4	75	-0.15799807073711	0.053	12.720947636544	0.006	0.00287900001770854
204	204	hsa:644	16	2699	-0.00369813630332399	0.448	322.075329342	0.488	0.551020349291649
205	205	hsa:645	2	74	-0.110390048785633	0.139	8.43207177152131	0.768	0.345582580181254
206	206	hsa:648	7	2108	-0.0305936633871829	0.064	268.249528208181	0.819	0.206966850369632
207	207	hsa:650	2	48	-0.276298513919866	0.012	8.41547235308703	0.383	0.0293342867517039
208	208	hsa:652	2	73	-0.200171159637658	0.028	10.857367626175	0.033	0.00737980180136208
209	209	hsa:653	2	13	-0.377425678048199	0.069	1.75125667786218	0.8	0.21510293637859
210	210	hsa:655	3	77	-0.0168761048936614	0.418	10.4958230958231	0.004	0.0123623245259424
211	211	hsa:658	2	61	0.175969859979285	0.949	8.59718684489327	0.011	0.0580638735131578
212	212	hsa:659	2	57	0.123094135236451	0.859	7.39751143971327	0.002	0.0126558092744117
213	213	hsa:661	2	155	0.0331914751088827	0.665	18.9787390392895	0.098	0.243133371038029
214	214	hsa:669	1	5	NA	1	0.796127403466853	0.059	0.225982852269509
215	215	hsa:672	22	2708	-0.0277373802674656	0.069	528.545495780871	0.497	0.149956911437183
216	216	hsa:675	4	44	-0.271424868932454	0.02	5.901350224286	0.058	0.00900082891768209
217	217	hsa:683	3	495	-0.0617914150151035	0.048	51.310650794685	0.993	0.192733143879846
218	218	hsa:685	3	701	-0.0252389754545624	0.226	67.4194215900638	0.161	0.156953601454242
219	219	hsa:701	3	79	-0.037858540834829	0.34	15.8313684827446	0.000999000999000999	0.00305271919064299
220	220	hsa:708	3	152	-0.0716723358840074	0.163	20.250947861957	0.719	0.368455531036955
221	221	hsa:710	3	23	-0.140580389278883	0.285	3.84392849897437	0.001	0.00261146109264326
222	222	hsa:712	5	1256	-0.0068260016722274	0.4	238.023777058933	0.004	0.0119004026395782
223	223	hsa:713	5	1256	-0.00687076233893053	0.398	236.597886229808	0.007	0.0191764514524979
224	224	hsa:718	4	1529	-0.027029113850458	0.143	208.546248265832	0.001	0.00140893122766173
225	225	hsa:719	5	1529	-0.0236433958715255	0.172	280.309781262717	0.001	0.00166289876595794
226	226	hsa:722	6	1561	-0.0177158487177658	0.243	238.21087396152	0.022	0.0333131000111249
227	227	hsa:725	6	1561	-0.0205424603364465	0.202	234.736375103463	0.162	0.144628512894921
228	228	hsa:727	4	488	-0.0277745706032435	0.223	44.5130854718133	0.457	0.334640605022006
229	229	hsa:728	6	1536	-0.0224192997226547	0.186	247.751252667276	0.027	0.0316081014856351
230	230	hsa:729	1	2	NA	1	0.609580055451615	0.002	0.0144292161968444
231	231	hsa:730	3	8	-0.676123403782813	0.027	0.929071523566936	0.579	0.0806408171945112
232	232	hsa:731	8	1536	-0.0205909606979657	0.197	221.028939170921	0.007	0.0104616410219558
233	233	hsa:732	8	1536	-0.0206911173743102	0.197	150.388242728688	0.229	0.184899457240543
234	234	hsa:733	8	1536	-0.0205483941105194	0.199	190.814557240393	0.945	0.502298817624571
235	235	hsa:735	5	8	-0.617213399848368	0.03	1.50867164078173	0.16	0.0304278689331278
236	236	hsa:773	1	24	NA	1	8.39009084146699	0.000999000999000999	0.00790085392538984
237	237	hsa:775	3	1317	0.0249629796293123	0.843	245.443856699616	0.009	0.044621567424665
238	238	hsa:776	1	50	NA	1	7.29797367685641	0.293	0.652681722299766
239	239	hsa:777	1	6	NA	1	1.07710479453599	0.073	0.264062596161864
240	240	hsa:778	1	38	NA	1	8.68079286700577	0.019	0.0943030096964982
241	241	hsa:781	4	1991	0.0321917458632301	0.954	279.482623733012	0.007	0.0401276795327624
242	242	hsa:782	21	2708	0.000316856860599192	0.527	411.827811624158	0.483	0.602827759071138
243	243	hsa:783	21	2708	-0.000369457604255975	0.517	456.424268240814	0.501	0.608913114480984
244	244	hsa:784	21	2708	0.000224805559199822	0.528	348.456515703446	0.511	0.623268536115325
245	245	hsa:786	1	23	NA	1	3.28129796788493	0.007	0.0417329159094878
246	246	hsa:790	20	2708	-0.00817177784171752	0.309	295.906413554357	0.485	0.434311825766689
247	247	hsa:793	5	2066	-0.0183412182932275	0.188	275.700462775742	0.145	0.125459648084977
248	248	hsa:795	5	1493	-0.020523211239828	0.225	179.691608006989	0.64	0.423063645034484
249	249	hsa:800	4	1914	-0.0360190179436241	0.031	283.082289780065	0.047	0.0109732144703275
250	250	hsa:801	20	2708	-0.00810864835595725	0.347	304.376904604216	0.479	0.464479765324148
251	251	hsa:805	2	418	0.0260272241733392	0.712	61.505913206548	0.184	0.397281352426686
252	252	hsa:808	2	418	0.02616996946131	0.717	48.6577148500224	0.086	0.233457722560555
253	253	hsa:810	3	1429	0.0370153563195218	0.925	175.977301101755	0.104	0.321435553630068
254	254	hsa:811	2	30	-0.079910550247564	0.353	4.70890607037396	0.119	0.175165787765672
255	255	hsa:814	2	357	-0.0672067524214893	0.086	50.3174313893101	0.822	0.257985001289546
256	256	hsa:815	20	2708	-0.0139926564596024	0.215	486.77047163123	0.521	0.357229555502645
257	257	hsa:820	5	1493	-0.020523211239828	0.227	143.851489129594	0.035	0.046360763145603
258	258	hsa:823	5	1571	-0.0317957221338366	0.091	272.837906201245	0.735	0.24779424723621
259	259	hsa:824	1	4	NA	1	0.693866510380272	0.098	0.325633204430533
260	260	hsa:836	1	21	NA	1	3.2167572075829	0.066	0.245394635439077
261	261	hsa:838	5	1262	0.00187350612139035	0.522	176.145242795213	0.000999000999000999	0.00446325251703945
262	262	hsa:839	2	37	0.0607083493887265	0.678	6.00161846583865	0.163	0.353933580731461
263	263	hsa:840	3	453	0.0464411543130717	0.893	58.1695969923527	0.023	0.100341841864437
264	264	hsa:841	4	1924	-0.0406984685138281	0.084	203.818195397619	0.927	0.276644773391749
265	265	hsa:842	3	1231	0.0164441215980468	0.732	138.062845391966	0.075	0.214233081982619
266	266	hsa:843	3	546	0.0311987985711183	0.79	94.6264278605032	0.000999000999000999	0.00642770920993075
267	267	hsa:847	4	1712	-0.00384790605420131	0.433	212.108338502512	0.196	0.294208345633621
268	268	hsa:857	3	743	-0.0649781093292369	0.032	94.0051529427676	0.000999000999000999	0.00036286191106486
269	269	hsa:858	3	743	-0.0685937324655088	0.027	93.8656583188693	0.234	0.038314579578973
270	270	hsa:861	3	624	-0.0586256195705398	0.051	115.888817257625	0.636	0.143642383634583
271	271	hsa:862	3	528	-0.0578203020738037	0.049	79.1353875977729	0.04	0.0141802291792498
272	272	hsa:867	20	2708	-0.000155945913961652	0.506	323.816487685443	0.536	0.625109411562391
273	273	hsa:868	20	2708	0.000190600561508686	0.511	264.522836753233	0.519	0.617204219968271
274	274	hsa:873	16	2699	-0.00504887770922915	0.4	358.463409529517	0.466	0.499525974222593
275	275	hsa:874	5	2014	-0.008362975584967	0.322	260.099592649222	0.437	0.416657786858968
276	276	hsa:875	4	403	0.0336177178346695	0.792	45.8589139598314	0.027	0.103607881426312
277	277	hsa:883	4	340	0.0367043967560068	0.789	37.7563465049704	0.208	0.460696216906032
278	278	hsa:887	3	319	-0.130075610271539	0.003	35.6663210332935	0.777	0.0164602584090224
279	279	hsa:889	4	1755	0.0223800656022317	0.875	202.049956188562	0.035	0.137381869934841
280	280	hsa:890	2	48	-0.209720558758452	0.038	11.1744922570611	0.000999000999000999	0.000424374733412285
281	281	hsa:891	2	107	0.157317755661394	0.983	23.4226044226044	0.005	0.0310405032272575
282	282	hsa:894	4	2078	-0.000525817422523341	0.509	358.273278215706	0.097	0.197904341715574
283	283	hsa:896	20	2708	-0.012101889712455	0.29	323.324432978384	0.497	0.423315518828901
284	284	hsa:898	2	73	-0.020231068645693	0.414	14.0763834727137	0.000999000999000999	0.00363569096001142
285	285	hsa:901	19	2708	-0.0208453116209241	0.122	379.85809861781	0.512	0.235686971575995
286	286	hsa:902	4	966	-0.0493781702175975	0.065	104.909663765411	0.052	0.0226117929448668
287	287	hsa:916	3	990	0.00507654206768577	0.595	215.884043481317	0.073	0.179668430609023
288	288	hsa:917	3	954	0.00785054534539057	0.64	201.474211073356	0.000999000999000999	0.00534188491952441
289	289	hsa:919	4	1720	-0.0291467078517695	0.142	326.413398872847	0.000999000999000999	0.00139881816793092
290	290	hsa:920	3	289	-0.0625111689483278	0.113	41.9211866792923	0.002	0.00212326447626439
291	291	hsa:925	5	1860	-0.0220165757599929	0.216	349.645060282637	0.001	0.00203909014446051
292	292	hsa:926	3	250	-0.0430358628282445	0.238	55.9109257714762	0.000999000999000999	0.00222170726627469
293	293	hsa:929	2	142	-0.119969743749058	0.042	32.4305660122174	0.000999000999000999	0.000464846452028559
294	294	hsa:930	2	191	-0.00308652523527752	0.478	36.2630525437865	0.000999000999000999	0.00412908878894628
295	295	hsa:933	2	51	0.0678958315184005	0.685	9.37577260329554	0.001	0.00567597282799591
296	296	hsa:941	3	299	-0.0617305158268577	0.095	58.773059402087	0.000999000999000999	0.000973976174661538
297	297	hsa:942	3	299	-0.05385730770846	0.137	40.874576252254	0.032	0.0281882157094109
298	298	hsa:947	5	349	-0.0694624026018827	0.157	59.5068908775331	0.000999000999000999	0.00153083065705595
299	299	hsa:948	3	492	-0.00710503399652844	0.428	78.5152942767622	0.011	0.029935780757762
300	300	hsa:952	4	2036	-0.0124016632853412	0.252	320.524424091258	0.087	0.105677480564825
301	301	hsa:953	4	1770	2.40189274873577e-05	0.469	299.738764802192	0.265	0.383441343197546
302	302	hsa:955	3	513	-0.055755416518642	0.067	51.7552784632565	0.955	0.239886585678954
303	303	hsa:958	4	1543	-0.0266724041893036	0.188	198.78134035992	0.000999000999000999	0.00179925354839947
304	304	hsa:959	2	15	-0.365148371670111	0.076	3.31444221535965	0.324	0.115832125875231
305	305	hsa:960	4	1718	0.000421939161298611	0.504	309.436232970348	0.000999000999000999	0.00432701561465924
306	306	hsa:961	3	254	-0.0252335063383933	0.318	34.1173410274328	0.046	0.0764286344667505
307	307	hsa:962	4	419	-0.040791592421914	0.186	92.3153393593761	0.000999000999000999	0.00178209988964301
308	308	hsa:967	3	684	-0.0193422652946144	0.271	67.192363005207	0.585	0.4505215748378
309	309	hsa:971	4	1308	-0.0246134434103357	0.193	198.743724029664	0.000999000999000999	0.00184204518960315
310	310	hsa:972	4	1639	-0.00514720186206604	0.392	231.841683946663	0.038	0.0775584454706329
311	311	hsa:973	4	1338	-0.0456982282989583	0.054	212.233190527353	0.005	0.00248861392172079
312	312	hsa:974	4	1338	-0.0457386230350334	0.054	209.421428381513	0.000999000999000999	0.000584102302331256
313	313	hsa:978	3	231	-0.125529497489035	0.012	41.1419651511395	0.481	0.035525139874943
314	314	hsa:983	2	117	0.0449219093679121	0.719	26.846056636431	0.000999000999000999	0.0059176707449694
315	315	hsa:990	3	169	-0.0308398308972273	0.311	28.3028607732134	0.000999000999000999	0.00282003899344929
316	316	hsa:993	2	64	-0.159495648797929	0.098	12.7105921601334	0.000999000999000999	0.00100168948332011
317	317	hsa:994	4	1829	-0.0606953907143758	0.002	208.706489755599	0.939	0.0136672349528122
318	318	hsa:995	2	299	-0.162500187725106	0.002	44.9542457265833	0.123	0.00229030403941985
319	319	hsa:996	4	1514	-0.0226019061429645	0.2	202.03839274118	0.381	0.272368808801263
320	320	hsa:998	20	2708	-0.0102331259657397	0.351	333.65800396432	0.501	0.481500829464005
321	321	hsa:999	1	3	NA	1	0.480774519306629	0.146	0.426925703961975
322	322	hsa:1003	3	614	0.0470278215448903	0.911	91.1605707458918	0.000999000999000999	0.00728250957413095
323	323	hsa:1017	2	156	0.00539359281565662	0.5	22.8254544957744	0.000999000999000999	0.00429665432561197
324	324	hsa:1020	21	2708	-0.0184299782829648	0.238	385.503438299212	0.51	0.377349683267764
325	325	hsa:1021	2	126	0.00635177983023449	0.549	14.9103712553254	0.019	0.0580273727950543
326	326	hsa:1022	20	2708	-0.0190394220355276	0.132	357.795176736259	0.497	0.244317077243289
327	327	hsa:1026	3	1425	-0.00664610415539047	0.411	199.527367421483	0.126	0.205105466715447
328	328	hsa:1027	19	2708	-0.0204088927320329	0.112	230.265739840397	0.503	0.218382082557456
329	329	hsa:1028	2	92	-0.0139676325951162	0.457	10.2526519847621	0.043	0.0968721011865997
330	330	hsa:1029	2	73	0.0782851847383718	0.781	10.5933908888037	0.013	0.056755128372382
331	331	hsa:1030	2	203	0.0790167856464642	0.918	21.5556522327165	0.001	0.0073378614876216
332	332	hsa:1031	1	4	NA	1	0.726001397561031	0.043	0.178301872021409
333	333	hsa:1032	19	2708	-0.0173830833652839	0.177	318.379347880291	0.514	0.309064780927792
334	334	hsa:1036	21	2708	-0.00212021249578153	0.469	305.07479221155	0.492	0.569123575742531
335	335	hsa:1040	4	1514	-0.0186583530637208	0.203	260.426986886226	0.003	0.00511784860476492
336	336	hsa:1050	4	1715	-0.0271638484644164	0.086	172.77887464909	0.53	0.186344087510402
337	337	hsa:1051	4	1887	-0.0572510327724457	0.011	226.916516108532	0.011	0.00121238612149647
338	338	hsa:1054	21	2708	-0.0159608753644495	0.252	361.228411251641	0.518	0.39632116260345
339	339	hsa:1056	1	21	NA	1	3.30152153821879	0.13	0.395228707708452
340	340	hsa:1072	2	122	-0.0975085696883804	0.102	21.8940738904042	0.229	0.111109702081216
341	341	hsa:1080	2	133	-0.0518849187848257	0.253	10.2649730631382	0.826	0.536138554226091
342	342	hsa:1081	3	215	-0.0537309026138687	0.168	37.1993372855758	0.000999000999000999	0.00162672102023398
343	343	hsa:1101	4	1683	-0.0189154193002032	0.213	347.878358669068	0.459	0.325091717668591
344	344	hsa:1109	3	280	-0.0338969285345106	0.243	37.3410274327705	0.053	0.0689304325926012
345	345	hsa:1111	2	71	-0.0690738101603241	0.241	13.6467642953744	0.002	0.0041633070259664
346	346	hsa:1119	6	1646	-0.0121300434282996	0.278	193.212064446215	0.25	0.254816782585592
347	347	hsa:1129	4	1959	0.00344804949942304	0.543	175.475694362184	0.146	0.280231447592776
348	348	hsa:1131	2	166	-0.0832497924798068	0.1	18.182476387981	0.014	0.0105997962593053
349	349	hsa:1132	3	821	-0.00232778492633855	0.459	141.279499199222	0.001	0.00398708529968782
350	350	hsa:1133	2	165	-0.0397771019856958	0.277	28.1380294389469	0.000999000999000999	0.0025437766602742
351	351	hsa:1137	2	78	-0.139332289674556	0.059	15.7943781980479	0.258	0.0789262759405224
352	352	hsa:1141	2	78	-0.139332289674556	0.062	8.41984536663436	0.07	0.027949083239975
353	353	hsa:1143	2	78	-0.139332289674556	0.06	13.3559587944909	0.015	0.00721180421517597
354	354	hsa:1152	6	585	-0.0382666045135777	0.121	54.8376081285727	0.751	0.308808224262391
355	355	hsa:1158	6	585	-0.0370972785310238	0.13	64.2799047844496	0.5	0.242668920590623
356	356	hsa:1160	8	2165	-0.00362448178888348	0.413	282.157375227023	0.064	0.122464210631603
357	357	hsa:1173	3	53	-0.0278144287971842	0.413	11.4733586158294	0.096	0.167620435341132
358	358	hsa:1175	3	53	-0.0379287665416149	0.368	8.83802268267246	0.018	0.0398569780292202
359	359	hsa:1211	2	10	-0.422890031611031	0.095	1.60662714424182	0.325	0.13825233694455
360	360	hsa:1212	1	3	NA	1	0.527966999526633	0.054	0.211613646550565
361	361	hsa:1213	3	53	-0.0900628050174882	0.212	7.2842549826752	0.019	0.0262403468050188
362	362	hsa:1230	2	218	-0.104958968087564	0.086	53.935017920339	0.000999000999000999	0.000890255741793977
363	363	hsa:1232	2	218	-0.102734251125829	0.087	29.7740459391836	0.000999000999000999	0.000899602765982939
364	364	hsa:1234	3	985	-0.0480370938888527	0.069	217.34623040839	0.000999000999000999	0.000729456388816491
365	365	hsa:1235	2	218	-0.102734251125829	0.086	36.0793544169691	0.000999000999000999	0.000890255741793977
366	366	hsa:1236	2	218	-0.100668442518504	0.096	54.6562135112594	0.000999000999000999	0.000983224314900734
367	367	hsa:1258	2	129	-0.178254151569121	0.006	27.049018654506	0.001	7.81425065324172e-05
368	368	hsa:1259	2	59	-0.208628494664393	0.044	6.56722068429759	0.266	0.0637613392970535
369	369	hsa:1268	21	2708	-0.00300355834238787	0.461	307.697491722486	0.493	0.564001436102033
370	370	hsa:1271	6	2497	-0.0157750935971802	0.268	290.680581543609	0.218	0.224349825940749
371	371	hsa:1278	3	799	-0.0396539216214849	0.121	146.339584789126	0.000999000999000999	0.0012112957652715
372	372	hsa:1280	3	799	-0.0377779428932164	0.136	117.636133715033	0.000999000999000999	0.00134557872474359
373	373	hsa:1281	3	799	-0.0388788166379488	0.125	143.979699298965	0.000999000999000999	0.00124727726286152
374	374	hsa:1282	3	799	-0.037519574565371	0.138	144.338205261141	0.000999000999000999	0.00136335402546787
375	375	hsa:1284	3	799	-0.0383957801989336	0.134	140.405378355837	0.000999000999000999	0.00132777404057785
376	376	hsa:1285	4	1694	-0.031336585159237	0.088	277.791105303538	0.663	0.224122568862547
377	377	hsa:1286	4	1694	-0.0301281645663896	0.093	231.673408792853	0.356	0.145939412896714
378	378	hsa:1287	2	149	-0.0449979153792387	0.241	20.3669048531434	0.005	0.00930413723300762
379	379	hsa:1288	3	799	-0.0377217758654239	0.147	110.86231769718	0.001	0.00144428646176427
380	380	hsa:1289	3	799	-0.0390697845324433	0.126	149.134382255483	0.000999000999000999	0.00125625249457501
381	381	hsa:1290	3	799	-0.0374072405097861	0.134	162.607474697383	0.000999000999000999	0.00132777404057785
382	382	hsa:1291	3	799	-0.0385081142545185	0.127	140.12012262471	0.000999000999000999	0.0012652197976259
383	383	hsa:1292	3	799	-0.0379464439765938	0.132	158.902612537475	0.000999000999000999	0.00130993953437947
384	384	hsa:1293	2	149	-0.0423730369821165	0.258	35.6779613641999	0.000999000999000999	0.00238760841371722
385	385	hsa:1301	3	799	-0.038564281282311	0.128	144.279769177017	0.000999000999000999	0.0012741792344459
386	386	hsa:1311	3	831	-0.0382194722619879	0.138	121.463656650813	0.000999000999000999	0.00136335402546787
387	387	hsa:1326	2	191	0.013193495949659	0.591	19.8402048832	0.000999000999000999	0.00497992425391282
388	388	hsa:1352	12	333	-0.025827299336918	0.284	58.257426233573	0.01	0.0194936214841376
389	389	hsa:1355	12	113	-0.0639079769574899	0.185	17.2231499222325	0.087	0.0825552242560538
390	390	hsa:1356	3	6	-0.700649049745371	0.048	0.488993079818768	0.851	0.171475713750194
391	391	hsa:1364	1	13	NA	1	2.63616527286252	0.042	0.175143597749348
392	392	hsa:1365	1	13	NA	1	2.70270721096409	0.006	0.0366959748585245
393	393	hsa:1366	1	13	NA	1	3.2227351621847	0.007	0.0417329159094878
394	394	hsa:1371	8	113	-0.0766821782276826	0.149	16.5867366949936	0.082	0.0660363962680912
395	395	hsa:1373	4	946	-0.0054874675712044	0.428	123.390339249323	0.28	0.374092275464113
396	396	hsa:1374	4	1834	-0.0137300538314609	0.24	248.158641534396	0.372	0.304978496229571
397	397	hsa:1376	5	2147	-0.0164275305508173	0.162	385.024277356967	0.724	0.368650590525642
398	398	hsa:1378	5	2214	-0.00402037856626873	0.443	414.998946445211	0.354	0.44735731773159
399	399	hsa:1380	5	2009	-0.0248875503736547	0.097	246.325758153146	0.857	0.28990088750589
400	400	hsa:1385	2	535	-0.0420066503586754	0.129	58.5070577851013	0.494	0.239174042168162
401	401	hsa:1386	2	535	-0.0402921361061078	0.145	46.9951899091145	0.718	0.339638807432644
402	402	hsa:1387	2	669	0.026747479592757	0.781	81.3694208989384	0.136	0.344382067966021
403	403	hsa:1390	2	181	-0.0758182774996552	0.109	24.2014383755779	0.657	0.260419146081681
404	404	hsa:1392	3	667	-0.0500711882570717	0.061	99.7763813930891	0.334	0.0997000814083898
405	405	hsa:1394	2	161	0.070519527042028	0.842	31.1987962942091	0.000999000999000999	0.00679717751957477
406	406	hsa:1398	20	2708	-0.0104333786425611	0.357	400.197232252689	0.522	0.49944869496883
407	407	hsa:1399	2	448	-0.00637181148423086	0.439	58.5210828843856	0.159	0.25561872670523
408	408	hsa:1408	3	261	-0.0456244462705745	0.19	47.3889727926425	0.489	0.31367568049892
409	409	hsa:1431	2	53	-0.204167383784643	0.054	9.178779613642	0.017	0.0073378614876216
410	410	hsa:1432	3	1770	-0.0561064808168958	0.009	197.738642930511	0.752	0.0405778800763982
411	411	hsa:1436	2	408	-0.0478161912012137	0.134	79.9604354980502	0.001	0.00132896788157379
412	412	hsa:1437	1	28	NA	1	6.93626670874377	0.002	0.0144292161968444
413	413	hsa:1439	1	44	NA	1	12.5108942136465	0.000999000999000999	0.00790085392538984
414	414	hsa:1440	2	117	0.0233448069236721	0.647	19.2564479408516	0.017	0.0606039501625593
415	415	hsa:1441	3	918	-0.020076485106967	0.256	177.362117079548	0.000999000999000999	0.00237109005907828
416	416	hsa:1445	2	89	0.0484578370979671	0.704	12.9788652706084	0.003	0.0151221732565477
417	417	hsa:1447	5	2302	0.00764512085184747	0.667	248.46389115216	0.112	0.268502733450854
418	418	hsa:1452	21	2708	0.00495550245005272	0.639	454.777599111767	0.501	0.684777321800948
419	419	hsa:1453	2	141	-0.0999331083266083	0.082	15.6083179464324	0.914	0.269135325485
420	420	hsa:1454	2	186	-0.053622393919244	0.201	24.4440597472156	0.099	0.0978450903296353
421	421	hsa:1455	2	32	-0.206998877798201	0.125	2.37589883461443	0.998	0.384410082157726
422	422	hsa:1456	2	32	-0.216626732579513	0.111	3.38702973198386	0.076	0.0487199838300603
423	423	hsa:1457	2	151	-0.217203245159528	0.001	22.4890246376485	0.386	0.00341983385076079
424	424	hsa:1459	2	151	-0.217619343330332	0.001	18.6318914410658	0.021	0.000247190750525058
425	425	hsa:1460	2	151	-0.121014022532787	0.037	20.6347406622636	0.881	0.144193971026856
426	426	hsa:1478	8	69	-0.0474447945157918	0.264	13.4356964136781	0.001	0.00243924422407194
427	427	hsa:1487	2	46	0.20881970618844	0.963	6.49140950792327	0.013	0.067358577006793
428	428	hsa:1489	20	2708	-0.022038037648107	0.187	499.127110514087	0.511	0.319927927355523
429	429	hsa:1491	3	190	0.141739467067839	0.989	15.6172846741654	0.107	0.343500123770881
430	430	hsa:1493	4	1328	-0.0330242466656398	0.132	263.381881858444	0.000999000999000999	0.00130993953437947
431	431	hsa:1495	1	12	NA	1	2.62927214119875	0.006	0.0366959748585245
432	432	hsa:1499	3	1616	0.00422955277758113	0.6	194.989473978624	0.006	0.0238565571606723
433	433	hsa:1500	3	1024	-0.0244310625067612	0.178	137.29720713207	0.000999000999000999	0.00171326805037457
434	434	hsa:1509	2	15	-0.312984318574381	0.116	4.03746816040394	0.001	0.00116718276255552
435	435	hsa:1511	3	391	-0.089033552675259	0.007	87.7450442936681	0.000999000999000999	9.00041951695248e-05
436	436	hsa:1520	1	1	NA	1	0.513666794400739	0.021	0.102127889666433
437	437	hsa:1524	2	218	-0.102734251125829	0.088	22.723404639001	0.99	0.299733641887139
438	438	hsa:1535	2	191	-0.0487160166295835	0.216	24.1582985821518	0.024	0.0324631324105283
439	439	hsa:1540	2	83	0.0221306107865083	0.576	10.4406600094673	0.005	0.0197278991563227
440	440	hsa:1544	3	860	0.033893088207179	0.884	153.78118782985	0.007	0.0376548670267269
441	441	hsa:1545	3	405	-0.0447778253054175	0.14	44.8247642897039	0.908	0.389320731958528
442	442	hsa:1551	2	118	-0.000630856193980927	0.502	15.7587358835065	0.258	0.394240338722599
443	443	hsa:1553	4	1035	0.0256043875836355	0.839	167.372734465592	0.032	0.123972356894626
444	444	hsa:1555	2	161	0.013528937895924	0.562	23.3572616820323	0.196	0.353135641267831
445	445	hsa:1562	3	266	0.0233416479129462	0.67	46.0487750429699	0.029	0.0960024062129679
446	446	hsa:1571	20	2708	-0.00590791408314463	0.398	319.359502679087	0.504	0.522839494434182
447	447	hsa:1573	2	134	-0.0854634576628654	0.105	15.2903545747582	0.579	0.231036060759561
448	448	hsa:1576	2	172	-0.000311503232980259	0.497	20.8712936456056	0.295	0.428107761910012
449	449	hsa:1577	2	126	0.0493113672721538	0.731	19.052129026441	0.006	0.0281990748407345
450	450	hsa:1581	3	574	-0.0244581718627186	0.275	104.538872483827	0.025	0.0411115624935778
451	451	hsa:1583	3	233	-0.0584221903977912	0.149	38.5786488740617	0.000999000999000999	0.00146061138771272
452	452	hsa:1586	2	226	-0.0590870153352277	0.162	30.1950093546424	0.000999000999000999	0.0015745095136229
453	453	hsa:1588	2	207	-0.0800134567259517	0.09	29.6544102067038	0.008	0.005930106729087
454	454	hsa:1591	5	1007	-0.0396509911282554	0.144	182.123030589968	0.008	0.00894672658564812
455	455	hsa:1592	5	2050	-0.00996955077843961	0.275	315.917184278979	0.107	0.133174920165218
456	456	hsa:1593	4	1320	0.00683255081817863	0.595	157.383049197768	0.043	0.119373189104611
457	457	hsa:1594	4	1007	-0.03718223777224	0.159	206.776187975862	0.000999000999000999	0.00154832101010616
458	458	hsa:1603	8	41	0.102806155900592	0.821	8.32596082320853	0.000999000999000999	0.0066483669180836
459	459	hsa:1604	5	2090	-0.0261938479784091	0.148	235.378902180288	0.427	0.237712655868317
460	460	hsa:1605	4	1036	-0.0291406487022392	0.156	133.88851534309	0.246	0.163494156015288
461	461	hsa:1606	21	2708	-0.00783381285856322	0.369	443.389974414458	0.491	0.490681611581107
462	462	hsa:1607	8	2591	0.00131621858909933	0.544	252.228456676702	0.309	0.467848154870663
463	463	hsa:1608	21	2708	-0.00781025345144634	0.374	248.687663621595	0.485	0.491041933688968
464	464	hsa:1609	21	2708	-0.00786295212526042	0.373	502.724915468731	0.469	0.479909809977679
465	465	hsa:1610	5	716	-0.0264897505060043	0.19	121.953357850006	0.198	0.16102185590121
466	466	hsa:1612	4	1914	-0.0370455509186356	0.03	187.315420659712	0.591	0.0892261746272264
467	467	hsa:1613	4	1914	-0.0360479343654554	0.034	340.75900238401	0.167	0.0350398250224482
468	468	hsa:1616	21	2708	-5.99992044674952e-05	0.512	274.58178709573	0.507	0.609678432856129
469	469	hsa:1621	3	185	-0.18921443295881	0.001	31.8757387913351	0.128	0.00127532547763772
470	470	hsa:1622	2	62	-0.0301953618775846	0.401	8.8690304983883	0.17	0.251257624783219
471	471	hsa:1629	2	32	0.235733938678086	0.948	7.08676149043121	0.000999000999000999	0.00754058288424389
472	472	hsa:1630	21	2708	-0.00626149154745452	0.416	287.010450540892	0.482	0.522710959896512
473	473	hsa:1633	3	321	-0.101607505177949	0.015	48.2617228577248	0.121	0.0132706807074466
474	474	hsa:1634	3	909	-0.0443052399799688	0.063	163.593918355386	0.000999000999000999	0.000671750895015053
475	475	hsa:1635	3	226	-0.0886807410778045	0.058	35.0996190519126	0.242	0.0739153981712218
476	476	hsa:1638	5	2120	-0.00853880984925439	0.344	288.009742836219	0.083	0.130083719815862
477	477	hsa:1643	2	49	0.134687005940295	0.842	7.31218808466515	0.012	0.0565301006243086
478	478	hsa:1644	2	101	-0.219609587622528	0.005	9.29323535378581	0.511	0.0178075913063591
479	479	hsa:1647	2	141	-0.0926806589237033	0.143	19.2333025268805	0.069	0.0554383258277978
480	480	hsa:1649	4	1916	-0.0423203906468978	0.025	276.347384152018	0.937	0.11136131273634
481	481	hsa:1654	4	466	-0.0392235772659616	0.173	55.6099365773668	0.305	0.20799473271462
482	482	hsa:1675	4	480	-0.0186384663579626	0.322	94.9483896901948	0.000999000999000999	0.00290860203906739
483	483	hsa:1676	4	1297	0.0157678700629987	0.752	135.60856128812	0.194	0.426710156342467
484	484	hsa:1716	3	196	-0.067446754078874	0.134	26.0997948741068	0.313	0.174959692714961
485	485	hsa:1718	21	2708	-0.00229952142572696	0.474	469.386516603897	0.49	0.571335873517913
486	486	hsa:1723	3	187	-0.0687204100179356	0.128	19.0675427721299	0.121	0.0800371788239613
487	487	hsa:1729	2	114	-0.0366312735340043	0.298	14.2202105358069	0.216	0.24093834950985
488	488	hsa:1730	2	62	-0.0671759150345289	0.257	7.17755787480558	0.01	0.0178970929067928
489	489	hsa:1736	6	22	-0.324668950618653	0.024	5.09209927191579	0.001	0.000279298961462792
490	490	hsa:1737	1	7	NA	1	2.12291774677096	0.003	0.0204274289709421
491	491	hsa:1738	2	48	0.0519317035060539	0.674	9.8037283321687	0.012	0.047050919272271
492	492	hsa:1739	20	2705	-0.00141632127653931	0.488	355.100047795753	0.467	0.564923621879806
493	493	hsa:1740	2	46	-0.152910570308521	0.161	5.12911229070738	0.833	0.40355574700718
494	494	hsa:1741	2	46	-0.152910570308521	0.16	6.32184140912898	0.256	0.171833724856356
495	495	hsa:1742	2	83	0.0121524755959527	0.555	14.7494355035683	0.456	0.60082448155075
496	496	hsa:1743	3	85	0.225080232675055	0.996	9.47027477853166	0.006	0.0365731428949621
497	497	hsa:1756	22	2708	-0.0064264563231818	0.389	375.56981762967	0.518	0.524299332287343
498	498	hsa:1780	4	486	-0.0208116730369613	0.262	64.1218224694791	0.064	0.0853203288551039
499	499	hsa:1781	2	22	-0.249675113572944	0.108	2.30966345828731	0.286	0.138297545718384
500	500	hsa:1783	3	43	-0.124762351689713	0.158	6.79434213195681	0.002	0.00286288679682325
501	501	hsa:1785	2	158	0.0365349491848158	0.7	15.9088609877601	0.064	0.183928511852342
502	502	hsa:1786	2	14	-0.211829636434081	0.202	1.72320176723846	0.558	0.358761941467455
503	503	hsa:1788	6	2461	-0.000193990685804775	0.508	221.598945876349	0.296	0.435265686842691
504	504	hsa:1789	4	636	-0.0115427101638084	0.362	86.9511439713275	0.202	0.264387035590266
505	505	hsa:1793	3	859	-0.0449769287667306	0.083	101.714685661475	0.973	0.283971730412332
506	506	hsa:1794	2	179	-0.0445552379573541	0.254	33.3851407704619	0.000999000999000999	0.00235455609488993
507	507	hsa:1796	3	373	-0.0196397854034145	0.3	41.696598516782	0.145	0.179872253828606
508	508	hsa:1798	3	21	0.0799543248606787	0.658	3.5896355070667	0.054	0.154113710383214
509	509	hsa:1806	6	2221	0.0110077948024234	0.717	323.495760722343	0.183	0.397693792099658
510	510	hsa:1807	3	95	-0.180499113760517	0.019	13.3355498951829	0.854	0.0830956238871603
511	511	hsa:1808	2	57	-0.0143198498523882	0.454	11.9055474156392	0.026	0.0642056957657246
512	512	hsa:1812	3	519	-0.0616244910630878	0.059	80.3341117597998	0.000999000999000999	0.000632966417831276
513	513	hsa:1813	2	192	0.142109905796453	0.995	41.0104456416383	0.000999000999000999	0.0078663321523807
514	514	hsa:1814	2	133	0.141062122946245	0.975	30.4384599779095	0.000999000999000999	0.00772799277983719
515	515	hsa:1815	3	821	-0.000237298463364609	0.484	114.46671349292	0.000999000999000999	0.00417488688647859
516	516	hsa:1827	4	1673	0.0108187851974566	0.712	210.94308320037	0.004	0.0195405218369115
517	517	hsa:1841	3	278	-0.0763307140229223	0.053	34.0707346211933	0.005	0.00244748189397419
518	518	hsa:1843	2	218	0.0280352280299294	0.664	28.1543448369136	0.005	0.0222698644468984
519	519	hsa:1844	2	218	0.0280352280299294	0.664	22.4546761941257	0.000999000999000999	0.00551778554591119
520	520	hsa:1845	4	1936	-0.0344326896567736	0.042	246.340797799549	0.638	0.123784193179183
521	521	hsa:1846	4	1936	-0.0328460765067902	0.052	249.502427948485	0.765	0.16804627420103
522	522	hsa:1847	2	218	0.0295344380850058	0.668	32.219597412258	0.000999000999000999	0.00554701720181834
523	523	hsa:1848	2	218	0.0292345960739905	0.671	23.8259179947253	0.031	0.101358160457571
524	524	hsa:1849	4	1936	-0.032495803272108	0.058	261.932308503068	0.168	0.0548694731667342
525	525	hsa:1850	4	1936	-0.0344285362192082	0.04	251.981800415227	0.007	0.00257060186734261
526	526	hsa:1852	4	1936	-0.0328945332783865	0.054	220.651151042428	0.622	0.14757178062998
527	527	hsa:1855	4	1981	0.0392655338777261	0.984	219.27732153915	0.234	0.568401567745155
528	528	hsa:1856	20	2705	0.00111902259093684	0.558	291.476965475775	0.496	0.632297438718501
529	529	hsa:1857	3	1213	0.0050303836698962	0.583	179.626003665533	0.41	0.581121659634145
530	530	hsa:1869	2	52	-0.116047081960862	0.174	11.5628158600636	0.000999000999000999	0.00167871840967074
531	531	hsa:1870	5	2062	-0.0287028374374785	0.076	299.906868366235	0.284	0.104375971509889
532	532	hsa:1871	2	53	-0.102083691892322	0.206	7.22135563419967	0.016	0.0221327905182175
533	533	hsa:1874	1	6	NA	1	0.836949710344206	0.098	0.325633204430533
534	534	hsa:1875	20	2708	-0.0061881908544498	0.409	514.373717325272	0.494	0.525170062670875
535	535	hsa:1892	1	14	NA	1	2.12139846268287	0.028	0.128115421526594
536	536	hsa:1901	19	2708	-0.016757708989602	0.169	353.788085776085	0.519	0.301173958868624
537	537	hsa:1902	3	1182	-0.0187649252486694	0.248	135.933440192455	0.228	0.218979994722779
538	538	hsa:1906	20	2708	-0.00670093494947661	0.4	384.020467571175	0.486	0.512795588024207
539	539	hsa:1909	3	480	-0.035234140173261	0.187	93.5289407839866	0.000999000999000999	0.00179067939015964
540	540	hsa:1910	3	860	-0.0268808174845158	0.182	84.2551180683534	0.275	0.199936375299706
541	541	hsa:1917	6	1798	-0.0295746044901442	0.107	268.835434964567	0.46	0.197443826618426
542	542	hsa:1938	22	2708	-0.00998354832580405	0.313	350.76190087585	0.501	0.447340643678458
543	543	hsa:1942	1	24	NA	1	2.9957396929874	0.163	0.458682827742586
544	544	hsa:1944	2	173	0.112145608414938	0.958	23.9540112255709	0.079	0.271033508145052
545	545	hsa:1947	4	1114	-0.0066176300108469	0.395	114.991984619695	0.489	0.510752485249594
546	546	hsa:1948	4	1114	-0.00524758378225905	0.42	133.414056824252	0.002	0.00678897127954662
547	547	hsa:1949	4	1114	-0.00621377310018108	0.406	155.402939719178	0.001	0.00357651790373519
548	548	hsa:1950	4	1971	0.0116555822989303	0.753	290.59407677121	0.052	0.166029334303142
549	549	hsa:1956	1	83	NA	1	9.52185830534454	0.022	0.105967682163724
550	550	hsa:1958	3	361	-0.0212541382630755	0.3	48.493550932083	0.001	0.00273351842499242
551	551	hsa:1960	3	139	-0.0688245925684065	0.183	17.8299889547596	0.125	0.109290131526395
552	552	hsa:1962	3	474	-0.0421576533550526	0.15	72.4214593242116	0.828	0.383264073997759
553	553	hsa:1964	5	587	-0.0551932430246122	0.058	70.7929003270125	0.944	0.213803350507424
554	554	hsa:1965	3	587	-0.0517652704334836	0.07	65.1099975514628	0.102	0.0424261834687828
555	555	hsa:1967	4	587	-0.0519641314399208	0.069	72.1330253359877	0.205	0.0743799841799637
556	556	hsa:1968	5	587	-0.0503967944056431	0.077	71.8664437983774	0.837	0.241160492798215
557	557	hsa:1969	3	1149	-0.00622010302016292	0.398	150.404170519505	0.032	0.0683072772688731
558	558	hsa:1974	2	9	-0.074535599249993	0.426	2.07247931835088	0.027	0.062861125444133
559	559	hsa:1975	5	1913	-0.000446174271949533	0.5	300.336357836184	0.072	0.155672508258937
560	560	hsa:1977	2	18	-0.304886373586682	0.072	3.61897978044767	0.106	0.0448410935917895
561	561	hsa:1978	4	1945	-0.0277618197294089	0.081	218.652079514536	0.868	0.256966578068303
562	562	hsa:1981	3	23	-0.209766012416035	0.113	5.17119671798571	0.035	0.0258371238505508
563	563	hsa:1983	4	73	0.00749424571936686	0.534	12.1989406492818	0.012	0.0387697333075366
564	564	hsa:1992	2	7	0.534522483824849	1	1.75451164258504	0.000999000999000999	0.00790085392538984
565	565	hsa:2001	2	84	-0.0454467212793512	0.289	12.5203525460406	0.083	0.113464345126919
566	566	hsa:2002	4	1987	-0.0403529925873238	0.024	302.869256520237	0.759	0.0911793673732202
567	567	hsa:2005	4	1954	-0.0460152228737933	0.014	281.011600047042	0.993	0.073343095088952
568	568	hsa:2017	4	1606	-0.0265141934900952	0.132	202.475852467348	0.713	0.316533492563515
569	569	hsa:2023	2	182	-0.050354222032948	0.211	27.5762053963889	0.012	0.0176701843015409
570	570	hsa:2026	2	182	-0.0499592869581798	0.215	20.7248202330771	0.000999000999000999	0.00202883365283365
571	571	hsa:2027	2	182	-0.050354222032948	0.213	24.4755674774023	0.144	0.137545673002646
572	572	hsa:2033	2	669	0.0269567712953608	0.781	72.8442216338169	0.083	0.242184873241661
573	573	hsa:2034	2	148	-0.0602547276324503	0.219	23.1438901787526	0.606	0.400737732167601
574	574	hsa:2035	22	2708	-0.00899791045062212	0.331	402.884543904256	0.505	0.466167506034843
575	575	hsa:2036	3	113	0.0843336157376354	0.832	14.4366206072628	0.039	0.143683523251443
576	576	hsa:2037	3	113	0.0650573607118902	0.772	13.4279512206118	0.068	0.207202672821867
577	577	hsa:2041	21	2708	-0.014083079216551	0.275	360.270473566235	0.497	0.408678673919432
578	578	hsa:2042	4	1408	0.0112108677928993	0.712	187.311584515405	0.077	0.214012458966877
579	579	hsa:2043	2	56	0.106013023911033	0.824	6.88031918490634	0.018	0.0772890813829929
580	580	hsa:2044	21	2708	-0.0134886635353329	0.283	337.366905164779	0.487	0.41095459402174
581	581	hsa:2045	4	1408	0.0128740429434524	0.739	164.865775887708	0.081	0.228407786289608
582	582	hsa:2047	2	41	-0.0572637126924889	0.327	4.430642652661	0.248	0.284819016590592
583	583	hsa:2048	2	41	-0.0624695047554424	0.308	5.73093343552059	0.087	0.123784193179183
584	584	hsa:2050	4	1317	-0.0072528158675729	0.386	153.714861887679	0.028	0.0597408814753284
585	585	hsa:2051	21	2708	-0.0158981741554126	0.255	292.467858432396	0.495	0.387471525611185
586	586	hsa:2052	1	18	NA	1	2.34777630006988	0.064	0.239927820519838
587	587	hsa:2053	21	2708	-0.00920213773079105	0.328	353.332692552604	0.463	0.438092695409285
588	588	hsa:2054	4	848	0.0326478731800628	0.852	149.871681895883	0.091	0.275786326722691
589	589	hsa:2056	20	2708	-0.014167190272518	0.262	425.371467565018	0.469	0.380499503427236
590	590	hsa:2057	2	181	0.0153446519965759	0.596	20.74320041476	0.061	0.156854181947636
591	591	hsa:2060	2	127	-0.0409132974180637	0.281	17.2033316051665	0.36	0.332922805872367
592	592	hsa:2064	4	2153	0.00254353009877256	0.553	231.089051693599	0.201	0.3553392066607
593	593	hsa:2065	2	429	-0.0378202622468553	0.154	40.7128417825665	0.524	0.283813179823144
594	594	hsa:2066	2	454	-0.0305073593866408	0.191	46.3180939070847	0.251	0.193575411890465
595	595	hsa:2069	3	701	-0.0305414277960876	0.177	86.0365845411717	0.003	0.00453513747299956
596	596	hsa:2081	2	51	-0.169739578796001	0.092	7.31673241214526	0.664	0.231855828422933
597	597	hsa:2091	4	22	-0.146459754378829	0.219	3.13270067398508	0.005	0.00855961600270648
598	598	hsa:2099	4	2066	-0.0203953614707243	0.157	277.548754877273	0.183	0.130719688950123
599	599	hsa:2100	20	2708	-0.0128281604978623	0.302	361.700183091723	0.49	0.430722152560751
600	600	hsa:2107	3	29	-0.149094144886407	0.165	5.36012893627572	0.137	0.108268549896915
601	601	hsa:2113	3	1195	-0.0110702078756141	0.314	234.241507670491	0.002	0.00525822540585954
602	602	hsa:2114	2	159	-0.0250836127558843	0.338	17.0484457768861	0.002	0.00561033861777881
603	603	hsa:2122	2	131	0.079933423070098	0.872	16.579938236819	0.022	0.0950313718104908
604	604	hsa:2146	23	2708	-0.0121144934149853	0.297	314.481996437242	0.476	0.417946605785306
605	605	hsa:2147	3	454	-0.014266704273161	0.354	81.6080247052724	0.000999000999000999	0.00316414930408383
606	606	hsa:2149	3	1119	-0.0351805917310305	0.099	161.8435280648	0.002	0.00188639421839941
607	607	hsa:2150	3	372	-0.0550305805289744	0.124	47.9639609584564	0.24	0.134354200453953
608	608	hsa:2151	5	1567	-0.036904893947596	0.076	249.292758199588	0.001	0.000796843068543525
609	609	hsa:2152	6	1390	-0.0248440071330788	0.171	165.946163022824	0.477	0.28600086075593
610	610	hsa:2153	6	2028	0.0125947976463105	0.76	480.64689103259	0.322	0.589197802527016
611	611	hsa:2155	6	1390	-0.0262652331733458	0.153	203.193909390122	0.936	0.421526612982777
612	612	hsa:2157	3	32	-0.0100124677223592	0.462	5.02017446971575	0.091	0.175276720354094
613	613	hsa:2158	4	454	-0.0219024186996934	0.28	61.3305953159164	0.000999000999000999	0.00256831341402185
614	614	hsa:2159	5	1390	-0.0255962814171564	0.165	150.362680692229	0.19	0.139900660723166
615	615	hsa:2160	4	454	-0.0128343097520493	0.367	76.1432725469423	0.013	0.0302729461105302
616	616	hsa:2161	5	1682	-0.0298797176801953	0.121	170.914893186981	0.001	0.00121238612149647
617	617	hsa:2162	5	1390	-0.0256805918461104	0.155	236.810603811759	0.000999000999000999	0.00151331485106255
618	618	hsa:2165	5	1390	-0.0229475106851512	0.19	177.149841336572	0.193	0.157893550207283
619	619	hsa:2167	5	2115	-0.00181982427828571	0.458	287.192561688687	0.084	0.163807027049661
620	620	hsa:2168	3	315	0.00256615652573133	0.516	37.1600072132182	0.21	0.349168022924882
621	621	hsa:2170	5	2115	-0.00476288020922103	0.403	182.699560723245	0.359	0.424374042822518
622	622	hsa:2176	4	92	-0.272838771491137	0.001	11.8177039424746	0.007	9.00872028623627e-05
623	623	hsa:2178	4	92	-0.238686491332302	0.002	13.2803552509975	0.001	2.82447267548086e-05
624	624	hsa:2181	21	2708	-0.0126662161184219	0.263	388.942488666799	0.525	0.411457737190634
625	625	hsa:2182	5	2143	-0.0139601210966661	0.205	236.664838382939	0.077	0.0812721530528059
626	626	hsa:2184	6	168	0.119902553706349	0.966	21.7504406825508	0.002	0.0140054535174466
627	627	hsa:2185	2	311	-0.0348705409961821	0.24	58.2154813696098	0.091	0.105356424877823
628	628	hsa:2188	4	92	-0.238686491332302	0.001	12.6407772242635	0.954	0.00758892392973626
629	629	hsa:2194	3	239	-0.083351878632736	0.063	24.8343935261366	0.453	0.130037488488094
630	630	hsa:2203	5	2311	-0.004470083510272	0.399	302.648720956617	0.133	0.208882326082052
631	631	hsa:2207	3	1007	-0.0230502401756298	0.235	212.083011019126	0.000999000999000999	0.00219668058728871
632	632	hsa:2208	21	2708	-0.0167959474103109	0.218	414.386191550119	0.524	0.36206104396149
633	633	hsa:2212	3	1328	-0.0135803948502066	0.291	259.159029379658	0.000999000999000999	0.00265800934687076
634	634	hsa:2213	4	1511	-0.0246262734970888	0.214	303.206663600157	0.000999000999000999	0.00202039389136959
635	635	hsa:2222	3	3	-0.333333333333333	0.511	0.907436377161148	0.024	0.0662389326532284
636	636	hsa:2224	2	94	-0.0926074522551476	0.153	12.1399815161283	0.144	0.106089793712692
637	637	hsa:2235	11	333	-0.0193272318494638	0.326	48.1983319432861	0.061	0.0977941639668687
638	638	hsa:2241	2	68	0.0435114776660513	0.697	8.27312850799089	0.032	0.107125872107187
639	639	hsa:2243	2	85	0.0298783334458439	0.635	14.1056601221739	0.007	0.0285190106975223
640	640	hsa:2244	4	1396	-0.0204162032675368	0.202	208.906183831424	0.153	0.138360133450008
641	641	hsa:2245	2	104	-0.0552007476826078	0.315	20.8597615129725	0.031	0.0549667037285914
642	642	hsa:2246	3	1058	0.00377179676871878	0.566	197.658238208685	0.022	0.0670649033767674
643	643	hsa:2250	5	2272	0.0155097963819737	0.803	279.792624937482	0.194	0.445427111957533
644	644	hsa:2251	3	955	-0.00417047679179974	0.428	153.01168541352	0.053	0.108567789161268
645	645	hsa:2252	3	955	-0.00495832867033276	0.407	187.775294727588	0.001	0.00358432583061633
646	646	hsa:2254	2	145	0	0.486	20.0553659581182	0.154	0.268865793378024
647	647	hsa:2257	3	955	0.000111326895879665	0.49	115.336316299619	0.004	0.0141802291792498
648	648	hsa:2258	3	955	-0.00449589387206338	0.414	88.1192390054775	0.387	0.45361238851373
649	649	hsa:2260	2	444	-0.00637421520500942	0.451	58.3121790681424	0.152	0.252282513246925
650	650	hsa:2261	2	388	-0.0649338859231196	0.066	39.4068660820954	0.632	0.174229623385746
651	651	hsa:2263	4	1962	-0.00621488552018557	0.407	227.446449128038	0.069	0.128412069343921
652	652	hsa:2264	2	351	-0.0599733381350698	0.089	47.321006243942	0.294	0.121496441817098
653	653	hsa:2266	2	85	0.0277441667711408	0.628	11.3089511529878	0.008	0.0316186889414768
654	654	hsa:2268	3	1215	-0.0302965487326966	0.123	236.121958147011	0.000999000999000999	0.00122930275870107
655	655	hsa:2271	2	21	0	0.515	5.70796835200505	0.000999000999000999	0.00441034637980151
656	656	hsa:2274	5	2127	-0.0218614969874202	0.195	214.227207622555	0.048	0.0530834614922911
657	657	hsa:2277	4	2020	-0.00145992536685596	0.494	330.634768680416	0.077	0.16239067396458
658	658	hsa:2308	19	2708	-0.0184554787160553	0.158	286.516646881882	0.536	0.293764156143127
659	659	hsa:2316	2	236	-0.0318272158548146	0.274	38.0935963066582	0.000999000999000999	0.00251920744737577
660	660	hsa:2317	3	1081	-0.00489364163217583	0.431	141.079688648524	0.092	0.167633345998457
661	661	hsa:2318	2	236	-0.0302933741268718	0.285	34.965940724076	0.000999000999000999	0.00260913681342476
662	662	hsa:2319	3	95	-0.0768075736001539	0.192	10.1031805784099	0.875	0.467676938329252
663	663	hsa:2321	2	492	-0.0428371463822084	0.122	78.0766945427496	0.000999000999000999	0.00122030335629852
664	664	hsa:2322	4	1938	-0.0124663650004883	0.288	266.686257300181	0.007	0.0145285860964064
665	665	hsa:2323	4	1077	-0.00388049558930634	0.452	226.849947282483	0.000999000999000999	0.00392974845261363
666	666	hsa:2324	3	1263	-0.0276371458262878	0.145	167.949638622121	0.893	0.394176972535883
667	667	hsa:2326	5	1963	0.00106762915542051	0.533	402.319204574908	0.113	0.22944847760632
668	668	hsa:2327	4	917	0.0419367324347822	0.925	165.926349878072	0.086	0.280920445649978
669	669	hsa:2328	3	184	-0.0451077613021486	0.243	31.7465365281879	0.266	0.241678431464017
670	670	hsa:2329	3	184	-0.0553877226205165	0.2	15.2292045172779	0.776	0.444343912175365
671	671	hsa:2330	3	184	-0.0451077613021486	0.246	19.9090503347384	0.17	0.174572596063933
672	672	hsa:2335	3	791	-0.0426325337742563	0.121	153.502671144873	0.000999000999000999	0.0012112957652715
673	673	hsa:2339	2	13	-0.226455406828919	0.186	1.8589500259225	0.396	0.265776603514237
674	674	hsa:2353	1	46	NA	1	6.4419087978721	0.018	0.0903129033795475
675	675	hsa:2354	2	277	-0.0654548645481329	0.116	38.5190542735658	0.000999000999000999	0.00116613257202214
676	676	hsa:2355	3	899	0.00957462333408343	0.627	128.233695002635	0.000999000999000999	0.00524623209348212
677	677	hsa:2356	5	393	-0.0519541758448362	0.115	37.3713454906115	0.176	0.0991779113555525
678	678	hsa:2357	5	2093	0.0296559875254887	0.933	391.753714229487	0.019	0.0892140768819284
679	679	hsa:2475	2	382	-0.0438298404025514	0.145	35.6700314882953	0.686	0.329036732212238
680	680	hsa:2488	3	56	-0.102422855046044	0.163	13.3329846944526	0.000999000999000999	0.00158322663014083
681	681	hsa:2492	3	361	-0.00809698626425134	0.42	45.0219822825327	0.001	0.00368560745560848
682	682	hsa:2494	3	183	-0.034377611266026	0.301	37.1648581024728	0.001	0.00274162848825784
683	683	hsa:2520	4	319	-0.125607440491914	0.003	48.2207560354349	0.178	0.00455775125994818
684	684	hsa:2524	2	30	-0.0548287261669078	0.376	4.34701891215653	0.073	0.126136240246597
685	685	hsa:2525	17	2707	-0.0212230906884082	0.101	306.701558505447	0.506	0.203087750421028
686	686	hsa:2528	2	24	-0.0106407066344844	0.497	4.65663728782995	0.033	0.0838158831275495
687	687	hsa:2529	8	2381	-0.0184428698919833	0.154	513.156284257654	0.228	0.152709543211446
688	688	hsa:2530	7	2387	-0.0225594202135517	0.11	251.702243436037	0.267	0.132980943646872
689	689	hsa:2531	19	2705	-0.0137741365487027	0.248	301.934770465559	0.477	0.370806539202482
690	690	hsa:2533	4	1083	0.00248531165815596	0.508	248.778744127215	0.000999000999000999	0.00435734518905614
691	691	hsa:2534	2	357	-0.0626110052024332	0.098	46.6991186348984	0.042	0.0267246671655185
692	692	hsa:2535	7	2571	0.0122412072577752	0.767	325.33168199164	0.273	0.536784708752032
693	693	hsa:2539	6	2228	-0.0116963764263904	0.266	347.990041689306	0.263	0.256036501061222
694	694	hsa:2548	4	1165	-0.0236969338416615	0.17	149.149413131514	0.419	0.259408348746651
695	695	hsa:2549	4	1845	-0.00107272996985052	0.499	207.275274979387	0.337	0.467967617262239
696	696	hsa:2550	1	13	NA	1	2.8396140928251	0.031	0.138686810309407
697	697	hsa:2554	2	21	-0.0139414296135505	0.465	4.74728489957848	0.003	0.0105669309048738
698	698	hsa:2555	2	21	0.0557657184542019	0.615	4.01183418614611	0.072	0.182310597738154
699	699	hsa:2556	2	21	0.0557657184542019	0.613	4.19228185650204	0.082	0.200582772153878
700	700	hsa:2557	2	21	0	0.502	3.77969479070396	0.000999000999000999	0.0043118389502298
701	701	hsa:2558	2	21	0.0139414296135505	0.537	4.0475215833014	0.043	0.110105100422169
702	702	hsa:2560	2	21	0.0139414296135505	0.525	4.78158375222595	0.002	0.00825191337055335
703	703	hsa:2561	2	21	0.0836485776813028	0.682	4.32444604738183	0.007	0.0302889807655867
704	704	hsa:2562	2	21	0.0557657184542019	0.617	3.60525212451818	0.002	0.0094987080322177
705	705	hsa:2563	2	21	0.0139414296135505	0.53	4.02629668868201	0.037	0.0967109436763558
706	706	hsa:2564	5	1587	0.00679761233985028	0.608	204.310087258516	0.016	0.054795362366161
707	707	hsa:2566	2	21	0.0418242888406514	0.597	3.17941077023646	0.037	0.106307189824745
708	708	hsa:2568	20	2708	-0.0163368271474263	0.18	290.530577602494	0.496	0.304978496229571
709	709	hsa:2571	2	76	-0.214034297596256	0.01	8.38479379363827	0.51	0.0320204251701845
710	710	hsa:2572	2	76	-0.214034297596256	0.01	8.95433588098833	0.842	0.0486435646951289
711	711	hsa:2581	6	2322	-0.0203418642213318	0.109	259.040160875101	0.154	0.0853939082907747
712	712	hsa:2582	4	891	-0.0429171930749084	0.067	91.8508442262419	0.963	0.241357868032062
713	713	hsa:2584	4	834	0.00898156604559231	0.624	105.990000743401	0.032	0.098115249758725
714	714	hsa:2585	6	2369	-0.0180701825045451	0.15	384.011717505864	0.32	0.193754604867564
715	715	hsa:2588	2	19	0.1441968187829	0.746	3.17630006987805	0.002	0.0112013955635833
716	716	hsa:2589	20	2708	-0.0121765809296933	0.228	354.46968481138	0.505	0.364027372379427
717	717	hsa:2593	3	59	-0.0506627318198567	0.314	7.94993575727521	0.17	0.209800435426607
718	718	hsa:2618	4	437	-0.0639642139228639	0.053	82.9239636634132	0.004	0.00200529194805796
719	719	hsa:2619	6	1169	0.035737059657972	0.911	119.994261220449	0.06	0.213536018563038
720	720	hsa:2625	4	1511	-0.00976331451555586	0.345	220.821076482702	0.001	0.00309532831862186
721	721	hsa:2626	4	1497	0.00259059824385961	0.552	195.221816173189	0.075	0.173237240083446
722	722	hsa:2628	6	2165	-0.00327244668672789	0.424	252.423330729907	0.091	0.164171740532378
723	723	hsa:2632	2	25	-0.021629522817435	0.464	3.65149807259344	0.000999000999000999	0.00402193230251448
724	724	hsa:2639	2	46	0.22654753928408	0.976	8.00696977210739	0.048	0.190242558412217
725	725	hsa:2641	4	361	-0.0213716541688229	0.29	66.2063836981268	0.000999000999000999	0.00264987257666522
726	726	hsa:2643	8	1324	0.00868890160526384	0.65	179.588734435927	0.007	0.0290864576093877
727	727	hsa:2645	2	210	0.0753660694147164	0.919	27.098627234407	0.01	0.0522877855586277
728	728	hsa:2648	1	6	NA	1	1.08803282014291	0.149	0.432667536982465
729	729	hsa:2650	5	475	0.0329367149410895	0.781	54.4812794445822	0.045	0.152820051715561
730	730	hsa:2651	4	199	0.088772284053551	0.934	21.908721231657	0.032	0.134803793107774
731	731	hsa:2673	2	59	-0.113627065131495	0.147	7.19285440569844	0.677	0.329149807205457
732	732	hsa:2687	6	2117	0.00698440494317196	0.647	383.817980575773	0.106	0.252362911564451
733	733	hsa:2690	1	35	NA	1	6.09224353628023	0.098	0.325633204430533
734	734	hsa:2697	3	1468	-0.020718490216668	0.177	193.622433282741	0.023	0.0264772409671169
735	735	hsa:2710	2	84	-0.00156582555884279	0.492	12.2904402317246	0.13	0.239817853129408
736	736	hsa:2717	5	1739	-0.0155551336431404	0.228	213.895746998247	0.428	0.324666040514841
737	737	hsa:2719	3	183	0.0807178415882783	0.908	22.2577057457791	0.016	0.0760058100970858
738	738	hsa:2720	2	112	0.0349142164119761	0.669	14.743141807362	0.132	0.302624855391148
739	739	hsa:2729	2	26	-0.146159629729407	0.203	2.8404530614608	0.178	0.156117706848531
740	740	hsa:2730	5	402	-0.0136091767922642	0.372	54.3796725186152	0.049	0.0912274288809214
741	741	hsa:2731	4	358	-0.0120101644874627	0.403	44.2569168000361	0.006	0.0169860015257771
742	742	hsa:2734	3	33	0.0998186761880863	0.762	4.46873746139801	0.102	0.27627704557332
743	743	hsa:2735	3	1047	0.0549621656125084	0.962	129.494398713204	0.092	0.303100315257204
744	744	hsa:2736	1	31	NA	1	4.65324256700403	0.049	0.196780814062704
745	745	hsa:2737	3	1047	0.0544659971182197	0.967	163.15265902874	0.059	0.220439933315286
746	746	hsa:2739	4	410	-0.0484581773927466	0.108	65.4777900502671	0.892	0.32175387786758
747	747	hsa:2740	3	361	-0.0280341680606803	0.238	73.7586772761085	0.000999000999000999	0.00222170726627469
748	748	hsa:2744	20	2708	-0.0106700028770758	0.285	442.078985576152	0.516	0.4289614628722
749	749	hsa:2752	3	177	-0.134408549747732	0.013	16.7475377395506	0.795	0.0575888842522433
750	750	hsa:2762	4	37	-0.293885994347001	0.018	5.91496066541938	0.382	0.0411165422844895
751	751	hsa:2766	3	402	-0.0888762042962288	0.016	56.1752995509707	0.696	0.0612209637451438
752	752	hsa:2767	2	222	-0.0712383140072089	0.121	23.5506165047449	0.636	0.274311312631353
753	753	hsa:2769	4	1764	0.0248051529513072	0.879	305.844848318216	0.003	0.0182958049609382
754	754	hsa:2770	2	743	-0.00184003271432315	0.473	95.2611998516107	0.015	0.0422036494505861
755	755	hsa:2771	1	101	NA	1	25.2030160268692	0.000999000999000999	0.00790085392538984
756	756	hsa:2773	1	101	NA	1	17.68364177355	0.076	0.271853667340881
757	757	hsa:2774	3	606	0.0373269589370118	0.848	72.7961277907297	0.000999000999000999	0.0068395981521325
758	758	hsa:2775	1	76	NA	1	11.9176520974686	0.000999000999000999	0.00790085392538984
759	759	hsa:2778	4	2006	0.0272474227284137	0.928	212.806352414413	0.083	0.274485670055591
760	760	hsa:2779	3	228	-0.0255127015659818	0.322	28.6783941572932	0.059	0.0942950829586317
761	761	hsa:2780	4	924	-0.0216841489276373	0.239	90.1788472848782	0.077	0.0919274308736476
762	762	hsa:2781	21	2708	-0.00730595524492803	0.405	509.600676615476	0.509	0.53168412815106
763	763	hsa:2782	1	70	NA	1	12.5460135698668	0.174	0.478273796479564
764	764	hsa:2783	20	2708	-0.00510687260212236	0.423	426.635949159426	0.493	0.535450826755491
765	765	hsa:2784	1	66	NA	1	17.7033383675585	0.000999000999000999	0.00790085392538984
766	766	hsa:2785	20	2708	-0.00394952368235304	0.441	290.925478492846	0.485	0.543763426967077
767	767	hsa:2786	1	66	NA	1	9.56699952663255	0.031	0.138686810309407
768	768	hsa:2788	2	605	0.0182582984104147	0.677	72.4682506776703	0.151	0.335361750714932
769	769	hsa:2791	3	1649	0.00240931405340666	0.548	221.603742456932	0.028	0.0794363599943451
770	770	hsa:2796	4	516	-0.062877002819104	0.047	82.8879020805626	0.355	0.0849807956077042
771	771	hsa:2797	4	516	-0.0529635483600336	0.091	113.577251313031	0.000999000999000999	0.000936877322889138
772	772	hsa:2799	2	26	0	0.506	4.84888758650226	0.017	0.0495110522048263
773	773	hsa:2805	3	595	0.0193533838870606	0.727	69.5632351283727	0.187	0.407231893797717
774	774	hsa:2806	4	1770	-0.000736434485560732	0.464	221.886455605218	0.426	0.518114239857211
775	775	hsa:2810	2	95	-0.153794039852135	0.077	13.1235173455357	0.081	0.0379038455562298
776	776	hsa:2811	3	888	-0.00536412694324595	0.414	168.576435862914	0.001	0.00363891285783353
777	777	hsa:2814	3	888	-0.00723523234806198	0.391	138.365462713932	0.041	0.0822908250592631
778	778	hsa:2815	3	888	-0.0059761707672512	0.408	151.157284470018	0.000999000999000999	0.00358895014648194
779	779	hsa:2817	1	8	NA	1	1.72839528435859	0.006	0.0366959748585245
780	780	hsa:2819	20	2708	-0.0164063510656916	0.166	519.706557769221	0.503	0.290817906193718
781	781	hsa:2820	17	2699	-0.0161907538136379	0.165	317.929865211323	0.444	0.264742630614721
782	782	hsa:2821	2	73	0.131812642850582	0.905	8.79032076279783	0.056	0.20181910844446
783	783	hsa:2822	4	24	-0.359620877856588	0.018	3.13860649640466	0.285	0.0321786925495712
784	784	hsa:2829	2	218	-0.100350625809684	0.091	59.4861123007912	0.000999000999000999	0.000936877322889138
785	785	hsa:2833	2	218	-0.103528792897877	0.089	58.5662556635034	0.000999000999000999	0.000918262495786519
786	786	hsa:2846	3	1034	-0.0416110322207527	0.051	118.382413362257	0.282	0.075387249100569
787	787	hsa:2868	3	452	-0.0519400894906365	0.175	35.6815273989586	0.923	0.456000476334111
788	788	hsa:2870	3	452	-0.042331626164271	0.22	51.4381804657034	0.811	0.485947380716525
789	789	hsa:2872	1	4	NA	1	0.871519058675022	0.042	0.175143597749348
790	790	hsa:2877	4	822	0.0450508614910638	0.936	156.013958415463	0.043	0.169552546983241
791	791	hsa:2878	5	1906	-0.00277895218110072	0.44	247.632144896413	0.285	0.385761330008228
792	792	hsa:2879	6	2024	-0.00414993443847201	0.393	222.978523331143	0.39	0.440736193302494
793	793	hsa:2882	1	14	NA	1	1.9618601086491	0.06	0.228804643005602
794	794	hsa:2885	3	1362	-0.0272940566769429	0.152	158.557739611986	0.356	0.211940432860664
795	795	hsa:2889	2	139	-0.0990414914392425	0.109	18.3248427743841	0.025	0.0188169066686124
796	796	hsa:2890	2	230	-0.0187068733969644	0.378	40.4604829906328	0.063	0.112818387678588
797	797	hsa:2891	2	266	-0.0487616742892683	0.183	32.6308278564668	0.006	0.00858006289961248
798	798	hsa:2892	4	1939	0.00856349969893002	0.689	271.835236640313	0.258	0.484812027252079
799	799	hsa:2893	2	197	-0.0195961922908779	0.388	32.9092940048191	0.005	0.0140554305734594
800	800	hsa:2902	2	293	-0.00264765063133366	0.487	47.8244258720817	0.014	0.0408274733197065
801	801	hsa:2905	1	24	NA	1	4.54785771431433	0.031	0.138686810309407
802	802	hsa:2909	4	1674	-0.010401749049561	0.325	210.782941139835	0.038	0.0666171253164657
803	803	hsa:2911	2	252	0.0377032779702372	0.755	37.5460776019574	0.000999000999000999	0.00617711607725424
804	804	hsa:2912	2	138	0.142681658570611	0.976	29.5513288100444	0.000999000999000999	0.0077349194131459
805	805	hsa:2913	2	138	0.142681658570611	0.976	19.966819196177	0.001	0.00774167882023396
806	806	hsa:2914	1	13	NA	1	3.6980321439037	0.012	0.0650741835503296
807	807	hsa:2915	3	942	-0.000408151239629978	0.491	169.705818473447	0.000999000999000999	0.00422822414772917
808	808	hsa:2918	2	133	0.144845398274305	0.977	14.8806843540788	0.002	0.0141428111213565
809	809	hsa:2919	3	1011	-0.0244123870783947	0.255	137.64608366413	0.000999000999000999	0.00236282503581461
810	810	hsa:2920	3	790	-0.0204751369806474	0.322	101.907030656837	0.000999000999000999	0.00290860203906739
811	811	hsa:2921	4	1278	-0.0527864198980739	0.073	143.315398179104	0.000999000999000999	0.000767634060990884
812	812	hsa:2925	3	319	-0.127858164544677	0.003	41.4669386651038	0.034	0.00103943484995736
813	813	hsa:2931	2	106	0.0501758387243923	0.735	12.6460881432361	0.061	0.18403719233391
814	814	hsa:2932	18	2703	0.00339860626112432	0.598	306.053671856272	0.493	0.654902953464256
815	815	hsa:2934	3	385	0.00790601050975204	0.566	41.3609363117984	0.007	0.0258758470822563
816	816	hsa:2936	4	275	-0.0393569124434402	0.215	30.9377323048495	0.195	0.174905774320615
817	817	hsa:2937	1	19	NA	1	2.24385660669226	0.023	0.109762004450219
818	818	hsa:2940	3	264	-0.0120255983792875	0.411	32.4204679148726	0.066	0.124976605326705
819	819	hsa:2941	5	2006	-0.00657674346986098	0.343	203.091964713826	0.136	0.189629961498705
820	820	hsa:2947	5	2006	-0.00646490705916575	0.344	238.544625522618	0.309	0.344561420288085
821	821	hsa:2949	21	2708	-0.00884894527242579	0.33	297.046728600459	0.527	0.478116390201509
822	822	hsa:2950	3	264	-0.0283208717531755	0.293	26.2592477671632	0.495	0.425065704331408
823	823	hsa:2952	21	2708	-0.00871399471791286	0.334	226.735581923901	0.495	0.462892885293914
824	824	hsa:2954	1	1	NA	1	0.34076595360999	0.009	0.0513947763148133
825	825	hsa:2977	2	164	0.13770365237169	0.985	17.1331204783933	0.031	0.137068003085295
826	826	hsa:2978	2	55	0.058174479378304	0.701	15.1010481707729	0.007	0.0309979730048375
827	827	hsa:2982	4	1733	0.00167675510353175	0.514	290.260916520367	0.057	0.132726855050915
828	828	hsa:2983	2	164	0.138176454611592	0.985	20.9677618938985	0.002	0.0142425518203775
829	829	hsa:2984	3	385	-0.0435049533093463	0.148	55.24755360268	0.036	0.0332189043541243
830	830	hsa:2986	3	385	-0.0380582934111985	0.181	37.8503846214784	0.152	0.126366275257005
831	831	hsa:2987	3	441	-0.0550849059431439	0.075	50.2760322738992	0.892	0.247834817262628
832	832	hsa:2990	4	580	-0.0262256773257264	0.232	52.1031086974384	0.941	0.550545761157918
833	833	hsa:2997	3	727	0.00271301452352591	0.523	71.2172983492187	0.296	0.443613104763372
834	834	hsa:2998	3	727	0.00361266700801118	0.531	105.829146185277	0.15	0.281173519775167
835	835	hsa:3000	2	259	0.0834996455942173	0.953	38.6048554318643	0.133	0.388554956635168
836	836	hsa:3001	3	391	-0.0814945516411956	0.021	85.7957442012488	0.000999000999000999	0.000246964775256796
837	837	hsa:3002	4	1323	0.0142733240939871	0.734	219.413322176765	0.003	0.015674693107981
838	838	hsa:3012	3	187	0.0491726647530251	0.724	20.2802019701102	0.000999000999000999	0.00595381050361642
839	839	hsa:3014	22	2708	-0.0244364696204251	0.132	347.491225052872	0.528	0.255339126462107
840	840	hsa:3017	3	187	0.053339839732095	0.75	20.4745711516354	0.000999000999000999	0.00614118645237288
841	841	hsa:3028	4	474	-0.0373396114772264	0.18	73.5426819647003	0.757	0.407852131212525
842	842	hsa:3029	20	2708	-0.00524435655638152	0.383	328.391944229838	0.506	0.511808676844557
843	843	hsa:3030	6	2204	-0.00729776968817671	0.332	231.446773942678	0.399	0.400240692557416
844	844	hsa:3033	2	80	-0.117956385768186	0.102	13.1204291864842	0.024	0.0171665606222849
845	845	hsa:3034	3	132	-0.212607673048337	0.000999000999000999	14.0270946509479	0.235	0.00219668058728871
846	846	hsa:3052	3	6	-0.544949260913066	0.109	0.767964294569799	0.317	0.150832859941894
847	847	hsa:3054	3	276	-0.0812003537002693	0.049	44.8527924512365	0.001	0.00053526082273283
848	848	hsa:3055	3	1177	-0.047098877507586	0.051	240.543723810424	0.000999000999000999	0.000554564341362863
849	849	hsa:3065	20	2705	-0.0258587913389668	0.121	307.060181416452	0.495	0.228509142951702
850	850	hsa:3066	21	2708	-0.0205096235615815	0.148	288.159426254724	0.522	0.275080085074706
851	851	hsa:3067	3	95	-0.198290624710563	0.011	13.5739738070013	0.438	0.0305239397337356
852	852	hsa:3071	3	653	-0.00286546044716618	0.447	132.979289047179	0.000999000999000999	0.00389124505920745
853	853	hsa:3073	3	127	-0.0110426026070293	0.446	15.252291323851	0.009	0.0261631196528325
854	854	hsa:3074	1	8	NA	1	2.45120483285621	0.000999000999000999	0.00790085392538984
855	855	hsa:3075	4	480	-0.0261813061157305	0.257	80.5055430978386	0.000999000999000999	0.00237935117998437
856	856	hsa:3082	3	968	0.00155476726044873	0.52	167.151599305728	0.012	0.037919076602789
857	857	hsa:3084	3	454	-0.0395947772081698	0.14	64.8793003178324	0.71	0.328875154632769
858	858	hsa:3087	5	1923	0.0170491212996128	0.797	232.862358413621	0.035	0.127739791574313
859	859	hsa:3091	19	2708	-0.0103736998511397	0.317	296.008002943501	0.498	0.449288010549104
860	860	hsa:3092	3	53	-0.0597584046991738	0.309	11.2435319850338	0.069	0.103365546457101
861	861	hsa:3098	5	2435	-0.0137695220799904	0.196	327.087046006044	0.389	0.272482069428212
862	862	hsa:3099	2	234	0.108643848891832	0.971	24.1642539954467	0.005	0.0307212076904946
863	863	hsa:3101	5	2435	-0.0121934314255499	0.228	497.724055778288	0.094	0.103792392984928
864	864	hsa:3110	2	10	0.447213595499958	1	1.40009467348917	0.043	0.178301872021409
865	865	hsa:3145	6	332	-0.0297085243290684	0.261	40.0675698216983	0.096	0.117428500929057
866	866	hsa:3155	2	31	-0.0410247419615947	0.378	5.25409462840655	0.041	0.0800788524938346
867	867	hsa:3157	4	487	-0.0495204015869616	0.103	52.266848499876	0.547	0.218396464443162
868	868	hsa:3158	5	2161	-0.0123377997291498	0.229	275.816942855641	0.197	0.184899457240543
869	869	hsa:3162	5	2351	0.000265274878520662	0.533	447.487916069172	0.092	0.196889374500763
870	870	hsa:3163	3	74	-0.0688111716054673	0.238	9.72721411987467	0.23	0.213768489895732
871	871	hsa:3164	6	2535	-0.0234098125043433	0.091	399.728071153882	0.461	0.174988234957519
872	872	hsa:3170	4	1001	0.0291132857279372	0.83	113.419656436765	0.014	0.0633874198702282
873	873	hsa:3172	3	475	-0.00419336118845568	0.446	93.4921759123594	0.03	0.0711012427208939
874	874	hsa:3176	3	180	-0.16323006136821	0.002	21.6821134729392	0.535	0.00838890339464391
875	875	hsa:3236	4	1288	-0.0287647196104287	0.113	118.156076051003	0.336	0.162161767642434
876	876	hsa:3242	4	694	0.00340476725879552	0.537	120.028834839844	0.237	0.38962797560938
877	877	hsa:3265	3	1684	-0.015587617954326	0.232	146.1942205179	0.272	0.237458529556604
878	878	hsa:3269	3	319	-0.118871328698086	0.008	45.4714829925839	0.444	0.0235861483000831
879	879	hsa:3274	3	364	-0.0234059522640374	0.276	79.7459414376846	0.000999000999000999	0.00253559054660553
880	880	hsa:3276	2	66	0.104446593573419	0.79	11.5680544597976	0.063	0.199097065441778
881	881	hsa:3280	5	1933	-0.0230461185543516	0.115	224.141365922656	0.134	0.0797119022829082
882	882	hsa:3283	2	223	-0.0424908966340654	0.23	32.2430268466966	0.004	0.00735184593688749
883	883	hsa:3284	2	223	-0.0461697621435083	0.212	40.9265063228366	0.019	0.0262403468050188
884	884	hsa:3290	2	90	0.0426112260432119	0.694	9.41488177084507	0.346	0.582684855753916
885	885	hsa:3291	2	26	-0.0200334168988253	0.478	2.78273335888015	0.7	0.700926601497682
886	886	hsa:3292	2	198	-0.0260804956073434	0.33	36.1025719631224	0.035	0.0630753566752656
887	887	hsa:3293	2	50	-0.0422027969071998	0.406	6.33188017041228	0.184	0.268502733450854
888	888	hsa:3294	2	202	-0.0488492388649911	0.217	35.8625972093862	0.043	0.052947948530942
889	889	hsa:3295	3	74	0.00078618417318478	0.494	7.92913013096499	0.081	0.168800094806562
890	890	hsa:3300	5	1850	-0.0333461752285287	0.085	290.912918993966	0.701	0.22763563902937
891	891	hsa:3301	5	1850	-0.0319588456591778	0.09	308.01720817827	0.963	0.298634266730696
892	892	hsa:3303	3	833	-0.00480971917707227	0.426	79.0759510937319	0.033	0.0740092357949112
893	893	hsa:3305	4	1761	-0.0361519245856202	0.065	192.32888224497	0.667	0.179417437713544
894	894	hsa:3306	4	1761	-0.0368901256580455	0.063	158.669846600525	0.202	0.068263640115467
895	895	hsa:3309	1	3	NA	1	0.437134549061154	0.086	0.296993086514662
896	896	hsa:3326	4	1771	-0.0127128681674958	0.263	225.643717447194	0.374	0.326473385844124
897	897	hsa:3337	5	1868	-0.0342274869911305	0.073	255.390650128411	0.847	0.233928339952812
898	898	hsa:3339	3	771	-0.0353657414853669	0.175	116.934963821202	0.002	0.00313515209121829
899	899	hsa:3351	2	133	0.142683526658271	0.976	31.0540450375313	0.001	0.00774167882023396
900	900	hsa:3352	2	133	0.142683526658271	0.977	30.0090300475622	0.000999000999000999	0.00774184502288783
901	901	hsa:3354	2	133	0.142143058754262	0.976	19.3686225007326	0.037	0.156044648687248
902	902	hsa:3356	3	553	-0.0288095686454472	0.204	111.462544036843	0.007	0.0107835140327125
903	903	hsa:3358	3	553	-0.0291927945194476	0.21	57.346117288831	0.149	0.139692850809519
904	904	hsa:3360	3	364	-0.0216592394085122	0.291	45.808020197011	0.021	0.0372628299171069
905	905	hsa:3363	2	126	0.0712872684782636	0.824	16.5150598471699	0.004	0.0221327905182175
906	906	hsa:3371	3	778	-0.03866372844998	0.144	134.130685481144	0.000999000999000999	0.00141650782543045
907	907	hsa:3381	3	772	-0.0339712913877001	0.177	89.931402294705	0.001	0.00170616686609411
908	908	hsa:3385	4	1426	-0.0279653817420316	0.135	184.037562931176	0.003	0.00356870751379738
909	909	hsa:3394	3	381	-0.0142460945517256	0.415	71.937556071501	0.000999000999000999	0.00364347261568198
910	910	hsa:3397	2	147	0.0146031786260894	0.595	20.5806418111039	0.001	0.00501403474568909
911	911	hsa:3398	2	74	0.0206981341473061	0.594	10.6164011574296	0.049	0.132048419233931
912	912	hsa:3399	2	37	0	0.51	7.35452967563059	0.005	0.0177777378955201
913	913	hsa:3400	3	334	0.0801410495907492	0.962	43.1217275657643	0.038	0.157516512043449
914	914	hsa:3417	2	10	-0.547722557505166	0.033	0.9623515091405	0.607	0.0983617088091345
915	915	hsa:3419	2	10	-0.121716123890037	0.387	1.7676351914884	0.245	0.318182799050966
916	916	hsa:3420	4	128	0.118709754374142	0.951	16.2799449992111	0.028	0.123175588983069
917	917	hsa:3421	2	10	-0.0608580619450185	0.457	1.74848409710795	0.058	0.122732962452816
918	918	hsa:3422	3	95	-0.0619749729121427	0.247	17.2448436760363	0.065	0.0823900046453798
919	919	hsa:3423	20	2708	-0.0157931966162226	0.25	386.578545487535	0.467	0.367496354649068
920	920	hsa:3425	3	12	-0.238542149110711	0.178	1.94950747244325	0.03	0.0332817082028936
921	921	hsa:3426	5	1529	-0.024540924502846	0.165	164.34714094812	0.21	0.151159154223447
922	922	hsa:3440	4	1598	-0.0490812337216451	0.073	239.434263586081	0.413	0.1357188446407
923	923	hsa:3442	4	1598	-0.0476711393939003	0.079	249.811663528237	0.292	0.110018417779686
924	924	hsa:3452	2	145	0.0403232537796752	0.75	29.3891711561436	0.022	0.0842225158182474
925	925	hsa:3454	1	38	NA	1	4.66643824808962	0.119	0.372307182518602
926	926	hsa:3455	2	223	-0.00107264689666937	0.495	26.2335324482113	0.002	0.00783862755868729
927	927	hsa:3456	4	1638	-0.0457417318093909	0.08	229.396916678609	0.000999000999000999	0.000833924749140737
928	928	hsa:3458	3	1345	-0.0202497207509335	0.21	244.101476863385	0.000999000999000999	0.00198658794284893
929	929	hsa:3467	5	2189	-0.0230276130413719	0.19	320.345085261919	0.109	0.101005540480031
930	930	hsa:3479	3	1345	-0.0197540310602902	0.188	211.81945372641	0.003	0.00478297735684695
931	931	hsa:3480	2	734	-0.0100607765603495	0.362	126.472123165701	0.013	0.0299250633487138
932	932	hsa:3486	3	592	0.021657940626184	0.733	76.128864143543	0.025	0.0916156364969127
933	933	hsa:3516	20	2708	-0.0167033466279107	0.219	333.398034507959	0.512	0.357476869366124
934	934	hsa:3551	19	2708	-0.0212858678624297	0.184	323.753065017205	0.48	0.30265397767076
935	935	hsa:3552	2	294	0.0186399541229753	0.651	41.4232941865969	0.005	0.0218982175758118
936	936	hsa:3553	2	316	-0.0251674418062507	0.327	57.8651759349007	0.000999000999000999	0.00294873308009974
937	937	hsa:3554	2	193	0.0361130205410564	0.717	19.2123300948989	0.006	0.0277422009174836
938	938	hsa:3556	3	614	0.00731857687513528	0.583	61.0113745974491	0.247	0.423065582972991
939	939	hsa:3558	5	2243	-0.0200110786019852	0.218	345.516425942664	0.349	0.272064938918913
940	940	hsa:3559	3	1148	-0.00453142037248103	0.417	235.751563500888	0.000999000999000999	0.00365902871110879
941	941	hsa:3560	3	1148	-0.005971807861547	0.396	253.217005412713	0.000999000999000999	0.00349520275267631
942	942	hsa:3561	3	1154	-0.00279260854500037	0.444	225.538314126159	0.000999000999000999	0.0038681162439202
943	943	hsa:3562	5	2212	-0.0227657355776094	0.195	249.910641818689	0.188	0.157860490880677
944	944	hsa:3566	3	905	0.00516431350232437	0.559	169.511904064198	0.002	0.00871616714495064
945	945	hsa:3567	2	95	0.0247329596541131	0.63	16.7723688659468	0.002	0.00967257088310363
946	946	hsa:3569	3	1339	-0.00717927973828734	0.37	232.795474225913	0.000999000999000999	0.00329082178769617
947	947	hsa:3570	3	984	0.00378122852972146	0.548	112.354710006086	0.004	0.0156134864744928
948	948	hsa:3572	4	1827	-0.025718107901426	0.19	220.317530547017	0.414	0.278662529472227
949	949	hsa:3574	4	1567	-0.0339068496843615	0.127	235.421806520865	0.000999000999000999	0.0012652197976259
950	950	hsa:3576	2	387	-0.0483623742653581	0.139	54.6406693937211	0.000999000999000999	0.00137223079060756
951	951	hsa:3577	2	219	-0.0886567770394949	0.12	46.1981155467394	0.000999000999000999	0.00120227991794389
952	952	hsa:3579	2	219	-0.0922467521660942	0.107	45.686283614724	0.000999000999000999	0.00108428960134905
953	953	hsa:3586	4	1885	-0.0258432683778043	0.14	352.050100991668	0.002	0.00257060186734261
954	954	hsa:3587	4	1827	-0.025003956337938	0.193	332.393770101441	0.000999000999000999	0.00184204518960315
955	955	hsa:3588	21	2708	-0.0158508238338349	0.281	379.965020774473	0.484	0.407341633824218
956	956	hsa:3589	4	1491	-0.0233498307762902	0.188	256.047188250211	0.15	0.128829819089274
957	957	hsa:3590	4	1827	-0.0272816908399879	0.179	216.96579173225	0.545	0.324598551995037
958	958	hsa:3592	4	2063	-0.032736084539353	0.08	172.067705411154	0.29	0.110515589607189
959	959	hsa:3594	2	217	0.0305759921133715	0.709	43.6535716700854	0.000999000999000999	0.00584528677624531
960	960	hsa:3595	4	1834	-0.0275725924514751	0.176	292.323851579397	0.000999000999000999	0.00169600458255107
961	961	hsa:3596	2	95	0.0197863677232905	0.613	12.8027725807542	0.114	0.255834310387861
962	962	hsa:3597	21	2708	-0.0160171943191765	0.28	376.062196797569	0.49	0.409722495338316
963	963	hsa:3598	3	898	-0.000982496569055431	0.483	126.55072921128	0.000999000999000999	0.00416725905538804
964	964	hsa:3600	4	1491	-0.0246635589547305	0.172	209.353438753699	0.000999000999000999	0.00166140927074449
965	965	hsa:3601	4	1827	-0.025327998677318	0.19	282.952221628486	0.000999000999000999	0.00181638595141459
966	966	hsa:3605	5	1679	-0.00949644814526897	0.334	231.705457357135	0.235	0.2782301001507
967	967	hsa:3606	2	267	0.00552822817334821	0.553	42.8795572887316	0.000999000999000999	0.00469644064674984
968	968	hsa:3612	2	140	-0.0276944676867025	0.331	15.7948650902779	0.151	0.199729691154045
969	969	hsa:3613	22	2708	-0.00480149231035364	0.422	386.896220114309	0.515	0.54904911214168
970	970	hsa:3614	3	268	-0.0659287574693222	0.088	32.0192953587449	0.902	0.280479796918459
971	971	hsa:3615	2	114	-0.0312919321355896	0.348	22.2267655478665	0.015	0.0326524461183972
972	972	hsa:3620	2	139	-0.118214380200737	0.046	22.0017807632487	0.055	0.0176582260198941
973	973	hsa:3624	5	1979	0.00129804724383877	0.55	363.606109241958	0.014	0.0451723191159432
974	974	hsa:3625	4	1200	-0.0142902971771811	0.301	121.177251899322	0.277	0.290517383634039
975	975	hsa:3626	5	1979	0.00070177112476089	0.538	299.337592477174	0.034	0.0914836236275243
976	976	hsa:3627	2	116	-0.0764689245370778	0.202	23.9864030836508	0.000999000999000999	0.00191874621069033
977	977	hsa:3628	2	138	-0.0313829380729353	0.305	15.0738317967676	0.604	0.49585108075801
978	978	hsa:3630	1	49	NA	1	10.2981268173929	0.074	0.26667307374757
979	979	hsa:3631	3	953	-0.00122178864972417	0.476	139.319541633422	0.121	0.221992387100008
980	980	hsa:3632	1	14	NA	1	2.14430944706174	0.191	0.507197033528682
981	981	hsa:3633	2	228	-0.0153284338207014	0.358	25.774433649663	0.816	0.651609971338769
982	982	hsa:3635	2	167	-0.0182239248024801	0.395	33.1401438135383	0.000999000999000999	0.00348737422166985
983	983	hsa:3636	1	13	NA	1	1.72005950905033	0.152	0.438348963236651
984	984	hsa:3643	20	2708	-0.0104735368002684	0.349	251.686311132193	0.496	0.476704650385127
985	985	hsa:3645	3	1023	-0.00849333379532736	0.358	187.914546779599	0.017	0.0371353370886098
986	986	hsa:3651	2	183	-0.0443412226941491	0.262	26.4263147217276	0.021	0.0341269451778716
987	987	hsa:3659	3	812	-0.0119072885560552	0.348	126.462574736827	0.000999000999000999	0.00311646257475122
988	988	hsa:3661	2	148	-0.143500843276489	0.017	23.5211417841007	0.224	0.0250210396250979
989	989	hsa:3663	3	714	-0.00542380639056899	0.472	76.6655547668708	0.000999000999000999	0.0040832154508691
990	990	hsa:3665	3	808	0.0321255596594551	0.858	113.566896240001	0.000999000999000999	0.00691020510755092
991	991	hsa:3667	3	1466	-0.0183317845073541	0.209	200.84827941376	0.276	0.222243498497245
992	992	hsa:3672	2	241	-0.085661981970533	0.152	50.7856231544305	0.000999000999000999	0.00148699269699557
993	993	hsa:3673	3	1345	-0.0265710109348825	0.134	161.68692874818	0.455	0.231525852482635
994	994	hsa:3674	2	259	-0.0662135479550639	0.189	37.0449203164799	0.548	0.338420293645939
995	995	hsa:3676	2	289	-0.083481007393156	0.152	66.0413452651985	0.000999000999000999	0.00148699269699557
996	996	hsa:3678	2	249	-0.0838172709070612	0.15	59.5339765119582	0.000999000999000999	0.00146941180282734
997	997	hsa:3679	2	241	-0.0843477814103156	0.157	27.9892928792011	0.449	0.257457485780543
998	998	hsa:3680	2	249	-0.0858043355524801	0.153	30.6226404886955	0.184	0.128658493416562
999	999	hsa:3682	1	4	NA	1	0.947546378739039	0.023	0.109762004450219
1000	1000	hsa:3683	4	1794	-0.0163849041590908	0.25	370.337168803018	0.000999000999000999	0.00232144084426451
1001	1001	hsa:3684	3	1334	-0.0356253345133768	0.092	272.68861002287	0.000999000999000999	0.000946168208066779
1002	1002	hsa:3685	2	360	-0.0737238754335755	0.118	51.7463922638235	0.000999000999000999	0.00118422317801413
1003	1003	hsa:3688	2	517	-0.049602206519451	0.178	78.2306381443996	0.000999000999000999	0.00171326805037457
1004	1004	hsa:3690	1	70	NA	1	10.7464148051304	0.000999000999000999	0.00790085392538984
1005	1005	hsa:3691	2	316	-0.0580251833836388	0.193	36.0941595473706	0.727	0.415866915813886
1006	1006	hsa:3693	2	316	-0.0581737754025469	0.198	46.7912629894281	0.000999000999000999	0.00188470741205331
1007	1007	hsa:3694	2	316	-0.0566135592040112	0.203	27.132502310484	0.504	0.3355555629398
1008	1008	hsa:3695	3	1275	-0.00221605981474749	0.46	218.040488837979	0.006	0.0190233678939385
1009	1009	hsa:3696	3	1250	-0.00192802962262963	0.474	144.526601585929	0.083	0.166631570729369
1010	1010	hsa:3702	2	247	-0.0543569987592995	0.175	56.9893334535536	0.000999000999000999	0.00168736435041501
1011	1011	hsa:3703	2	13	-0.14484136487558	0.318	1.87835358294074	0.239	0.271858821358443
1012	1012	hsa:3704	3	699	-0.0422693076781899	0.114	71.6075247545731	0.553	0.237287194879527
1013	1013	hsa:3705	1	5	NA	1	0.770818024029033	0.148	0.430760364772267
1014	1014	hsa:3706	2	179	-0.0332257094222748	0.311	21.5216194894785	0.352	0.351633530064305
1015	1015	hsa:3707	3	910	0.00338570997774451	0.546	98.2695309156362	0.093	0.202111271698599
1016	1016	hsa:3708	3	1303	-0.00279082809050864	0.466	161.253968780275	0.304	0.418517561718664
1017	1017	hsa:3709	1	27	NA	1	3.27813267813268	0.111	0.355002983621348
1018	1018	hsa:3710	2	335	-0.00866412597930384	0.441	29.9261502573891	0.379	0.466138883929009
1019	1019	hsa:3712	4	499	-0.0429985798857971	0.129	67.4484908595	0.72	0.313604391935112
1020	1020	hsa:3716	3	1292	-0.0171851963603741	0.237	183.514929571405	0.481	0.361550963977025
1021	1021	hsa:3717	3	1239	-0.00267607511472623	0.44	214.386078838778	0.000999000999000999	0.00383724629950991
1022	1022	hsa:3718	1	72	NA	1	17.2939161012555	0.000999000999000999	0.00790085392538984
1023	1023	hsa:3725	1	51	NA	1	6.45131753939093	0.053	0.208685558367791
1024	1024	hsa:3726	2	137	-0.0109904263994871	0.432	20.1985573563555	0.000999000999000999	0.00377539709396903
1025	1025	hsa:3728	3	743	0.0357843750807064	0.881	71.0727589269154	0.073	0.240787453378946
1026	1026	hsa:3732	2	49	0.126269068069026	0.822	9.10804499244866	0.013	0.0591878391270019
1027	1027	hsa:3745	2	133	-0.0529658545928429	0.249	15.165660573	0.148	0.158494754228827
1028	1028	hsa:3758	4	807	-0.0303663751329915	0.153	97.406830327721	0.286	0.180680318773255
1029	1029	hsa:3759	3	319	-0.112447578684768	0.011	30.4374050447445	0.575	0.0383500261706311
1030	1030	hsa:3760	1	17	NA	1	4.29156278881049	0.001	0.00790775527898214
1031	1031	hsa:3761	3	319	-0.106642049115302	0.013	40.2651624101165	0.023	0.0027254050283875
1032	1032	hsa:3762	3	1056	0.00345687498943596	0.555	122.900354333941	0.02	0.0610589928943687
1033	1033	hsa:3763	2	222	0.0836308696401769	0.926	29.8544192232266	0.002	0.0135038378923881
1034	1034	hsa:3778	2	141	-0.0445229326191294	0.283	12.4619977168779	0.031	0.0503225987470483
1035	1035	hsa:3779	1	3	NA	1	0.872235872235872	0.032	0.142144620037837
1036	1036	hsa:3784	21	2708	-0.000927373557861253	0.501	288.915128140712	0.497	0.59518112232162
1037	1037	hsa:3791	2	486	-0.0248811488572314	0.248	68.5120843946532	0.007	0.0127703140065235
1038	1038	hsa:3795	3	245	0.134801654093376	0.993	35.1006965263846	0.051	0.201708752649687
1039	1039	hsa:3798	2	49	-0.0421075960533259	0.384	9.75370015553502	0.007	0.0185981587177915
1040	1040	hsa:3799	2	49	-0.0481229669180868	0.362	7.03412753871469	0.079	0.130247260082017
1041	1041	hsa:3815	3	1371	0.00872216711059957	0.686	173.776390917663	0.079	0.212179540104742
1042	1042	hsa:3816	3	140	-0.0688623689814891	0.18	13.3091810743187	0.371	0.247510162817481
1043	1043	hsa:3817	4	743	-0.00214808918172642	0.481	106.121637550033	0.001	0.00415566842145995
1044	1044	hsa:3818	4	576	-0.0232700089384324	0.257	78.5409733336339	0.209	0.210775195176172
1045	1045	hsa:3824	4	1411	-0.0428707669319237	0.084	220.466704549931	0.000999000999000999	0.000871526707087053
1046	1046	hsa:3827	3	158	-0.0189856977381516	0.418	26.9510538060997	0.000999000999000999	0.00366680316241054
1047	1047	hsa:3845	5	2437	-0.008085784829671	0.375	303.107468704446	0.357	0.403077376434929
1048	1048	hsa:3897	7	2244	-0.00462356228120731	0.43	244.861177287113	0.099	0.176946696098478
1049	1049	hsa:3906	6	2377	-0.0192014551018194	0.14	288.483322353259	0.234	0.144751600375111
1050	1050	hsa:3908	2	148	-0.0180088383243023	0.397	17.2500507179406	0.033	0.0698947090438347
1051	1051	hsa:3909	1	21	NA	1	2.86605955413295	0.011	0.0606084600680215
1052	1052	hsa:3910	4	1691	-0.0235164744047248	0.163	360.528197586769	0.091	0.0772932923175529
1053	1053	hsa:3911	4	1691	-0.0210936495046297	0.185	212.976196420241	0.981	0.491204083873587
1054	1054	hsa:3912	3	786	-0.0340383447076	0.159	150.543380745216	0.002	0.00287900001770855
1055	1055	hsa:3914	4	1691	-0.0212611258802124	0.182	189.656466372511	0.889	0.456497950790174
1056	1056	hsa:3918	4	1691	-0.0231201136491793	0.166	187.824696684929	0.234	0.165017145057688
1057	1057	hsa:3920	5	958	-0.0236237013163982	0.176	93.759850045999	0.188	0.145871247247982
1058	1058	hsa:3925	4	1914	-0.0371510958583199	0.029	320.49546766139	0.108	0.0211913735246734
1059	1059	hsa:3931	21	2708	-0.0146761188226449	0.257	544.331857974672	0.497	0.390575413367341
1060	1060	hsa:3937	3	1167	0.00711359352905743	0.578	244.956788587788	0.000999000999000999	0.00488322589171153
1061	1061	hsa:3938	17	2708	-0.0159696305351824	0.16	392.128742573885	0.505	0.284074887727171
1062	1062	hsa:3948	1	12	NA	1	1.87757365372044	0.007	0.0417329159094878
1063	1063	hsa:3952	2	94	0.0360537332869244	0.686	16.2388206388206	0.018	0.0666083369560818
1064	1064	hsa:3955	3	92	-0.0937435122821786	0.141	12.9421184320267	0.684	0.322006527977485
1065	1065	hsa:3973	2	213	-0.0577781812711683	0.151	31.638441944864	0.000999000999000999	0.00147820555788596
1066	1066	hsa:3976	4	1491	-0.0221529361315056	0.202	213.84452838905	0.004	0.00656172638755009
1067	1067	hsa:3977	2	181	0.0168791171962335	0.604	18.4148907873678	0.087	0.207355892027767
1068	1068	hsa:3983	21	2708	-0.00802303774965224	0.386	321.830278100611	0.505	0.513662920015551
1069	1069	hsa:3984	3	491	0.0153844655399115	0.66	59.1883237705373	0.186	0.380252052283549
1070	1070	hsa:3988	6	1185	-0.00372182695394147	0.442	177.728102414446	0.369	0.458860570786027
1071	1071	hsa:3990	19	2705	-0.00365686677888919	0.433	272.981696702329	0.466	0.524741283201424
1072	1072	hsa:3991	2	137	-0.0384664923982048	0.288	16.1492459932827	0.753	0.548337338516567
1073	1073	hsa:3996	2	66	-0.148859299034662	0.078	10.338178995407	0.241	0.0935013421887441
1074	1074	hsa:4008	1	4	NA	1	0.740869643621937	0.111	0.355002983621348
1075	1075	hsa:4023	4	1574	0.00318477991515708	0.543	175.728328014246	0.015	0.0473253091957796
1076	1076	hsa:4035	2	27	-0.332134596682415	0.024	4.12784978473052	0.686	0.0840747183005962
1077	1077	hsa:4036	4	670	-0.0563925014888129	0.027	64.1332644569243	0.529	0.0749669715700318
1078	1078	hsa:4046	4	1641	0.00490709900878077	0.609	330.209485578876	0.001	0.00511784860476492
1079	1079	hsa:4047	4	78	-0.063393023859222	0.256	8.55485877871199	0.694	0.484642723882667
1080	1080	hsa:4048	3	131	-0.103289736364851	0.064	11.6587743214783	0.984	0.237104739347937
1081	1081	hsa:4049	5	2057	-0.0101543319890597	0.339	374.508361353544	0.236	0.282068394359239
1082	1082	hsa:4050	4	946	-0.00023192053084074	0.492	153.387796217891	0.000999000999000999	0.0042358355845835
1083	1083	hsa:4052	2	48	-0.0948157074918576	0.233	5.86435543132791	0.103	0.113509105044938
1084	1084	hsa:4055	2	144	-0.0834593557069326	0.109	14.4290241868223	0.931	0.333653148972126
1085	1085	hsa:4060	4	1517	-0.0106246960065766	0.341	260.161292601831	0.004	0.010362763193481
1086	1086	hsa:4066	3	70	-0.160531330659312	0.055	11.6202150440683	0.905	0.199112066905062
1087	1087	hsa:4067	3	1338	-0.0441939129761253	0.067	204.059568039345	0.000999000999000999	0.000710281486919809
1088	1088	hsa:4082	4	1710	0.0159267575452859	0.766	263.252372647265	0.009	0.0412061536722582
1089	1089	hsa:4085	3	97	-0.0992400722510112	0.125	20.7600072132182	0.02	0.01747866136777
1090	1090	hsa:4086	3	1101	0.0318736119940087	0.908	117.995077507366	0.015	0.0721344616239117
1091	1091	hsa:4087	20	2708	-0.00761514564673508	0.386	293.510957776617	0.496	0.507951389350302
1092	1092	hsa:4088	20	2708	-0.0078857353847471	0.386	333.119419824534	0.511	0.517436141549441
1093	1093	hsa:4089	4	2108	-0.00462323692669519	0.451	348.417524236062	0.173	0.277040293956529
1094	1094	hsa:4090	20	2708	-0.0154105797335031	0.252	249.957564473944	0.516	0.395293990836827
1095	1095	hsa:4091	4	1630	-0.0176575323087744	0.221	178.174370629397	0.056	0.066731344546844
1096	1096	hsa:4092	4	1703	0.00386569746669271	0.587	180.253743043183	0.005	0.0200491253684356
1097	1097	hsa:4093	4	1975	-0.0178731042759657	0.215	353.017767742846	0.432	0.313604391935111
1098	1098	hsa:4094	3	163	0.0146933096573151	0.62	29.0920857471316	0.000999000999000999	0.00519461554421588
1099	1099	hsa:4116	4	30	0.213758511766208	0.933	4.42820368324955	0.007	0.0393897359038504
1100	1100	hsa:4121	5	24	-0.300307264693899	0.026	3.0699727250186	0.624	0.0830873814831262
1101	1101	hsa:4124	5	53	-0.165540496104973	0.063	6.80563081847485	0.795	0.200041178711859
1102	1102	hsa:4128	2	132	-0.141813498939347	0.026	14.7428262290648	0.051	0.0101115302014517
1103	1103	hsa:4129	2	132	-0.143206102856918	0.024	16.7797488898406	0.046	0.00862093212556446
1104	1104	hsa:4137	2	205	0.0752283308965996	0.901	27.4510154858779	0.051	0.18748833590734
1105	1105	hsa:4141	3	91	0.100732431410255	0.886	11.011532132633	0.033	0.132514979409811
1106	1106	hsa:4143	21	2708	-0.00336027552249006	0.446	256.452075373173	0.515	0.567569664555872
1107	1107	hsa:4144	21	2708	-0.00434337320310661	0.421	281.935176637189	0.525	0.554657698020092
1108	1108	hsa:4145	4	1302	0.0228104905566725	0.847	213.484020657388	0.000999000999000999	0.00683253100000757
1109	1109	hsa:4149	4	1827	-0.0464995097894765	0.014	159.781836381911	0.893	0.0672840968267014
1110	1110	hsa:4153	8	2084	0.00828905467528024	0.655	277.096486479207	0.015	0.0552442568160534
1111	1111	hsa:4157	3	406	-0.003669436737442	0.455	55.7821698262065	0.061	0.127238336573185
1112	1112	hsa:4170	3	595	-0.0550818595237	0.048	80.7387694350929	0.084	0.0262624027607951
1113	1113	hsa:4171	4	46	-0.245227646009749	0.038	13.3951987016207	0.000999000999000999	0.000424374733412285
1114	1114	hsa:4172	4	46	-0.245227646009749	0.037	12.1988323603002	0.000999000999000999	0.000414192716672494
1115	1115	hsa:4173	4	46	-0.245227646009749	0.036	12.7529517841444	0.000999000999000999	0.000403983696617667
1116	1116	hsa:4174	4	46	-0.242646302367541	0.038	9.66820097829272	0.000999000999000999	0.000424374733412285
1117	1117	hsa:4175	4	46	-0.245227646009749	0.033	13.3216328922751	0.000999000999000999	0.000373186895499919
1118	1118	hsa:4179	3	61	0.0429807072659012	0.653	11.0575163988008	0.138	0.30698953840852
1119	1119	hsa:4190	2	50	-0.157142857142857	0.112	5.86921533710524	0.303	0.148750952111039
1120	1120	hsa:4193	2	253	-0.0494380871666704	0.177	41.2303908368603	0.307	0.212602048134751
1121	1121	hsa:4194	21	2708	-0.027408251714558	0.089	395.701932543658	0.508	0.185206108590433
1122	1122	hsa:4199	5	2238	-0.00437806588228123	0.411	271.258874451468	0.251	0.337487539415733
1123	1123	hsa:4200	1	8	NA	1	1.34326353041949	0.067	0.248105198192608
1124	1124	hsa:4208	4	1954	-0.0367202635979298	0.034	338.900710269149	0.157	0.033271242769063
1125	1125	hsa:4216	20	2708	-0.0181490257010998	0.17	273.236670733221	0.495	0.292434239254759
1126	1126	hsa:4217	2	262	-0.0607592255603774	0.117	42.7927465267228	0.18	0.102359598004139
1127	1127	hsa:4233	2	509	-0.0378820368185046	0.16	72.4200392218741	0.588	0.316448409497778
1128	1128	hsa:4242	5	1737	0.00444661825807228	0.61	250.149462916854	0.008	0.0308543370884913
1129	1129	hsa:4245	6	60	-0.134891961381256	0.089	9.65049252755675	0.141	0.0674899563237694
1130	1130	hsa:4247	17	2707	-0.0194218863817519	0.113	312.120452572121	0.495	0.217227206970777
1131	1131	hsa:4254	3	955	0.00181723062838056	0.524	114.895020625296	0.061	0.142020687082696
1132	1132	hsa:4258	7	2528	-0.00426289937569161	0.395	357.688443354684	0.312	0.381257926631462
1133	1133	hsa:4259	1	30	NA	1	3.49676983071478	0.066	0.245394635439077
1134	1134	hsa:4282	4	694	0.0018981160582585	0.523	70.8684534409305	0.062	0.143608097229308
1135	1135	hsa:4283	2	116	-0.0758208828037127	0.202	26.9268985415774	0.000999000999000999	0.00191874621069033
1136	1136	hsa:4286	4	2120	-0.00849848984710695	0.348	266.13895843188	0.113	0.166573328283692
1137	1137	hsa:4292	5	44	-0.25247019281441	0.024	5.88898857155738	0.123	0.020148204042864
1138	1138	hsa:4296	4	1845	-0.016418543424848	0.256	226.927602109694	0.147	0.161061216620999
1139	1139	hsa:4312	4	1926	-0.0197392906671703	0.156	263.397746218135	0.028	0.0281013097770767
1140	1140	hsa:4313	3	1138	-0.00937427529371609	0.372	189.934986866353	0.000999000999000999	0.00330660662127573
1141	1141	hsa:4316	4	1134	0.0194734279060236	0.778	133.807975503642	0.065	0.20149094434993
1142	1142	hsa:4318	4	2030	-0.0253027678748515	0.135	373.597146649328	0.001	0.00133788183023599
1143	1143	hsa:4323	3	952	0.000795968508291673	0.517	181.083615279724	0.008	0.0268344761223856
1144	1144	hsa:4325	5	1239	0.0288103970695549	0.868	160.400988257209	0.008	0.0414548279824776
1145	1145	hsa:4329	2	91	-0.0931170299865766	0.152	14.9994860582017	0.002	0.00276593878839365
1146	1146	hsa:4337	4	15	-0.309396987261505	0.075	1.8022541306945	0.554	0.173714639831632
1147	1147	hsa:4342	4	1786	-0.020955334889878	0.157	293.068372494231	0.309	0.195309625577518
1148	1148	hsa:4351	6	2462	-0.00576787630639579	0.376	307.778311376407	0.197	0.266860504425273
1149	1149	hsa:4357	2	58	0.175737010257914	0.945	7.22032324234159	0.004	0.0248649581981454
1150	1150	hsa:4363	3	217	0	0.509	20.9608773076663	0.018	0.0521564329585881
1151	1151	hsa:4440	5	47	-0.120019380840991	0.13	5.09139147487771	0.997	0.394432435999448
1152	1152	hsa:4478	2	114	-0.0594046561329431	0.215	22.6002840204675	0.002	0.00376324190018897
1153	1153	hsa:4507	18	2699	-0.00321009763478708	0.438	308.871379751743	0.491	0.545569353911709
1154	1154	hsa:4524	5	1023	-0.011888902969004	0.313	148.719045964955	0.069	0.104425833034472
1155	1155	hsa:4534	3	1122	-0.0107367021290381	0.35	151.294913138867	0.723	0.600783258283545
1156	1156	hsa:4544	2	169	0.120659395481352	0.97	23.3181389896986	0.003	0.0199032423955943
1157	1157	hsa:4548	6	2288	0.00236916062895673	0.557	204.916313432261	0.301	0.467064747529125
1158	1158	hsa:4594	1	2	NA	1	0.498262065234542	0.087	0.299440702948497
1159	1159	hsa:4597	1	3	NA	1	0.867502197777427	0.001	0.00790775527898214
1160	1160	hsa:4598	3	18	-0.0526257481625561	0.395	2.25019047404368	0.231	0.309704425246486
1161	1161	hsa:4602	4	1945	-0.015414479765432	0.268	259.586868082793	0.284	0.272142211312209
1162	1162	hsa:4607	2	6	0.182574185835055	0.759	1.74278565471226	0.13	0.327187187152256
1163	1163	hsa:4609	4	2155	0.0016121399829124	0.557	371.150567386953	0.097	0.211698283130661
1164	1164	hsa:4615	3	1007	-0.0386387500305457	0.152	148.995712861033	0.878	0.402234174433451
1165	1165	hsa:4616	2	214	-0.0664656711299601	0.157	34.3036764871627	0.000999000999000999	0.00153083065705595
1166	1166	hsa:4620	2	113	-0.0760217263128845	0.217	15.9741000383202	0.445	0.322289446027803
1167	1167	hsa:4621	1	1	NA	1	0.363433491873859	0.04	0.168755032994728
1168	1168	hsa:4624	6	2470	0.0103440554449639	0.737	341.549917851745	0.151	0.355633503506473
1169	1169	hsa:4625	1	3	NA	1	0.873101458422559	0.008	0.0466265098984184
1170	1170	hsa:4626	2	113	-0.0760217263128845	0.216	12.9648445776886	0.831	0.487798752389305
1171	1171	hsa:4627	2	132	0.0519905480322767	0.749	22.7610576953048	0.000999000999000999	0.00613399653847186
1172	1172	hsa:4628	4	1590	0.00745596297906	0.611	211.056781779697	0.059	0.15583536250752
1173	1173	hsa:4629	1	3	NA	1	1.53996348308275	0.000999000999000999	0.00790085392538984
1174	1174	hsa:4635	1	1	NA	1	0.620106845794919	0.001	0.00790775527898214
1175	1175	hsa:4636	21	2708	-0.00164126748139583	0.471	263.519960423821	0.533	0.598017322619996
1176	1176	hsa:4637	2	141	-0.0912470053513564	0.138	20.3745376477739	0.01	0.010468227056142
1177	1177	hsa:4638	3	1073	0.0582366471925831	0.974	144.884949363055	0.011	0.0593148894580414
1178	1178	hsa:4660	3	483	0.00873625848573538	0.597	85.1146003238365	0.094	0.217754600331045
1179	1179	hsa:4668	3	57	-0.189580472367847	0.056	7.15140545048802	0.783	0.180961843556458
1180	1180	hsa:4669	20	2702	-0.021705714212335	0.122	306.265014279887	0.472	0.221958134223936
1181	1181	hsa:4684	3	134	-0.144031425785099	0.009	13.8561594121227	0.909	0.0474984023920522
1182	1182	hsa:4685	4	884	-0.0140591949850702	0.321	153.389292879201	0.017	0.0338926416873758
1183	1183	hsa:4686	3	28	-0.126976723309399	0.19	3.51216103509681	0.489	0.31367568049892
1184	1184	hsa:4688	3	1314	-0.0172731942444144	0.238	266.119973924957	0.001	0.00222369109246169
1185	1185	hsa:4689	3	1314	-0.0170496850846819	0.241	250.617176709766	0.002	0.0041633070259664
1186	1186	hsa:4690	21	2708	-0.0112321958553236	0.329	414.32008252781	0.519	0.472561746327561
1187	1187	hsa:4734	3	941	-0.000839334950528036	0.48	196.564804391148	0.001	0.00414802773794993
1188	1188	hsa:4741	4	1770	-0.0559083505343349	0.008	278.485440888786	0.742	0.0363682085732229
1189	1189	hsa:4744	4	1770	-0.0555128155433542	0.01	161.14930474029	0.239	0.0168171439721625
1190	1190	hsa:4747	4	1809	-0.051790702226586	0.012	180.657917699733	0.659	0.0461817739950122
1191	1191	hsa:4758	2	25	-0.0692820323027551	0.368	2.99243513738927	0.164	0.229793933057843
1192	1192	hsa:4760	2	60	-0.00181767113935192	0.492	9.50244122354214	0.028	0.0728037813159442
1193	1193	hsa:4763	4	1691	-0.0171809928997002	0.215	264.601646290624	0.075	0.0826790737128424
1194	1194	hsa:4771	4	845	0.0548978308180468	0.97	90.443527888577	0.016	0.080170511860804
1195	1195	hsa:4772	1	18	NA	1	4.46406239433762	0.009	0.0513947763148133
1196	1196	hsa:4775	16	2700	0.000121772788005436	0.517	278.856854545779	0.488	0.59974601103005
1197	1197	hsa:4776	5	2279	-0.026877895391763	0.104	296.816253051833	0.493	0.203581140775651
1198	1198	hsa:4780	6	2367	-0.0146764819061525	0.242	259.56239282867	0.137	0.146096148050843
1199	1199	hsa:4790	2	678	0.00645761444321483	0.561	107.683560638462	0.000999000999000999	0.00475633238232426
1200	1200	hsa:4791	3	1300	-0.0129086980748764	0.321	228.220616294077	0.002	0.00536129208724411
1201	1201	hsa:4792	3	1200	-0.017597431173387	0.245	158.467863170893	0.000999000999000999	0.00227995674595344
1202	1202	hsa:4793	4	1896	-0.014830855689349	0.263	184.959827092115	0.07	0.091955396233601
1203	1203	hsa:4794	4	1864	-0.0272205878473845	0.137	230.577684318719	0.000999000999000999	0.00135447002112716
1204	1204	hsa:4800	3	109	-0.0947380201478318	0.11	13.54650984506	0.519	0.220545880981151
1205	1205	hsa:4801	3	109	-0.0631586800985546	0.216	13.5893785919582	0.49	0.343538304191128
1206	1206	hsa:4802	3	109	-0.0727059224390337	0.177	14.9959515869127	0.674	0.372941141975813
1207	1207	hsa:4803	2	148	0.00948964349316586	0.534	26.9434348443523	0.412	0.553120214054959
1208	1208	hsa:4804	4	1995	0.0121163351720498	0.734	312.441954551763	0.128	0.316145780329693
1209	1209	hsa:4809	6	22	-0.332900151430592	0.026	3.26591979802989	0.052	0.0102835422474406
1210	1210	hsa:4832	3	607	-0.012633049216269	0.344	75.4011093483373	0.043	0.077120588666201
1211	1211	hsa:4833	4	1681	-0.00500451361746402	0.395	162.924996073076	0.298	0.369554230094913
1212	1212	hsa:4837	2	55	-0.279796585516195	0.004	8.82673849829813	0.518	0.0148753872578999
1213	1213	hsa:4842	2	381	0.0376838160734815	0.802	52.9466585883575	0.189	0.437553381743208
1214	1214	hsa:4843	4	2190	0.000209823384138274	0.53	370.91070119039	0.08	0.176409733269955
1215	1215	hsa:4848	7	47	-0.138585662690944	0.1	7.26201113540563	0.073	0.0432151307950429
1216	1216	hsa:4849	7	47	-0.138585662690944	0.094	4.26514437707098	0.664	0.235553841214012
1217	1217	hsa:4850	7	47	-0.179095317939067	0.051	4.65442373148795	0.558	0.129749298251031
1218	1218	hsa:4851	2	92	-0.125095917968841	0.074	12.2305885535243	0.127	0.0532608942392776
1219	1219	hsa:4852	3	707	-0.0760075875481892	0.01	81.8688461625195	0.738	0.0436082845059288
1220	1220	hsa:4854	4	1710	0.00454379982557848	0.598	267.104286121337	0.068	0.170886885587129
1221	1221	hsa:4860	2	71	-0.24420269981831	0.002	8.5398597930708	0.668	0.0101777484723672
1222	1222	hsa:4862	20	2708	-0.00961987491911068	0.313	371.858765738832	0.484	0.437391105017499
1223	1223	hsa:4881	3	385	-0.0426178842259111	0.153	40.5473570606418	0.097	0.077326977367394
1224	1224	hsa:4882	3	385	-0.0455490690233493	0.141	46.5432866089738	0.433	0.231757978000399
1225	1225	hsa:4893	20	2708	-0.0118128107955011	0.307	357.915682229764	0.494	0.437704293030481
1226	1226	hsa:4905	21	2708	-0.0157091861903553	0.188	353.737366948946	0.503	0.317591153784971
1227	1227	hsa:4907	3	453	-0.110478633273671	0.002	69.9344006932198	0.998	0.0144043537617814
1228	1228	hsa:4908	3	538	-0.0264510605542659	0.236	58.5093163221604	0.003	0.00584317105670355
1229	1229	hsa:4914	3	1302	0.0246814024854781	0.859	240.580831214737	0.005	0.0277040544926297
1230	1230	hsa:4915	1	11	NA	1	1.78970313098753	0.075	0.269270037408437
1231	1231	hsa:4916	1	9	NA	1	2.20751076347407	0.071	0.258800353537798
1232	1232	hsa:4923	3	319	-0.12493063468556	0.004	59.4182223925343	0.011	0.000485378120658025
1233	1233	hsa:4927	24	2705	0.00109726044366304	0.546	321.616942181874	0.498	0.626011478594485
1234	1234	hsa:4928	3	29	0.0271328145960962	0.589	5.6687825440119	0.012	0.0420699921569405
1235	1235	hsa:4931	8	74	0.0233564009883016	0.603	9.95830759867457	0.000999000999000999	0.00506893056496185
1236	1236	hsa:4942	2	20	0.435285750066007	0.989	2.92911660618083	0.201	0.519934879450057
1237	1237	hsa:4952	1	22	NA	1	4.14233482857336	0.072	0.261438419517558
1238	1238	hsa:4953	4	917	-0.000866101078161301	0.464	153.371557394506	0.375	0.478273796479564
1239	1239	hsa:4967	7	2327	-0.00151492251252868	0.485	319.521669649561	0.37	0.48771973678617
1240	1240	hsa:4973	5	2115	-0.00171334824312964	0.469	356.268589800501	0.066	0.138526982832054
1241	1241	hsa:4982	4	903	-0.0107043467254515	0.331	103.537565127748	0.000999000999000999	0.00298078286418244
1242	1242	hsa:4988	2	162	0.06157580250061	0.821	29.9796406915673	0.000999000999000999	0.0066483669180836
1243	1243	hsa:4991	2	37	-0.0741026685835638	0.323	7.26770957780132	0.000999000999000999	0.00291663441401512
1244	1244	hsa:4998	2	17	-0.527750413650936	0.008	6.99095642765367	0.000999000999000999	0.000101794753379561
1245	1245	hsa:4999	3	46	-0.40886911873341	0.004	7.8678808917341	0.000999000999000999	5.36671955931167e-05
1246	1246	hsa:5000	3	46	-0.395722201732335	0.003	9.59484254897099	0.021	0.000672359677389082
1247	1247	hsa:5001	3	46	-0.39835158513255	0.004	9.82241958388747	0.397	0.0118231045068576
1248	1248	hsa:5009	4	1760	0.0127324748210498	0.731	175.895237125386	0.059	0.178707584330683
1249	1249	hsa:5019	2	38	0.069128356962139	0.672	4.78450059734463	0.05	0.147612501523636
1250	1250	hsa:5020	3	266	0.040541835388672	0.799	52.1965559970278	0.000999000999000999	0.00649189424666568
1251	1251	hsa:5021	21	2708	0.00307982929297271	0.57	248.257651792196	0.505	0.646314143778593
1252	1252	hsa:5029	3	319	-0.117423746887167	0.006	34.2438834163605	0.843	0.0317985541332544
1253	1253	hsa:5033	7	1954	0.00629718701170235	0.623	228.330754416929	0.318	0.518843262009365
1254	1254	hsa:5048	21	2708	-0.00999707911468554	0.332	262.067534074437	0.501	0.464693266471849
1255	1255	hsa:5049	2	68	0.046370956654433	0.665	11.5299957171517	0.045	0.134933651249078
1256	1256	hsa:5050	21	2708	-0.0100865412544817	0.331	334.235011416952	0.511	0.469708378298339
1257	1257	hsa:5051	21	2708	-0.0101287522641038	0.333	323.306215673918	0.487	0.457176905848579
1258	1258	hsa:5053	2	40	-0.0351865775274498	0.409	4.83312670468634	0.327	0.402811879302872
1259	1259	hsa:5054	4	1929	0.0168277193950043	0.822	327.755936865043	0.012	0.0554244696934166
1260	1260	hsa:5055	4	391	-0.0760697504584917	0.031	40.1701012104682	0.075	0.016423881932867
1261	1261	hsa:5058	1	19	NA	1	3.78248991276514	0.192	0.508849902135236
1262	1262	hsa:5062	1	13	NA	1	1.50231950048464	0.185	0.497168898972205
1263	1263	hsa:5063	2	216	-0.0145105848902884	0.384	28.7549444356784	0.000999000999000999	0.00340109203016234
1264	1264	hsa:5078	4	93	-0.079906227926944	0.166	17.983125577621	0.058	0.0543315719202423
1265	1265	hsa:5080	19	2708	-0.0108351683463042	0.269	298.657521289671	0.507	0.408097238139828
1266	1266	hsa:5091	20	2708	-0.0111451053180626	0.254	257.34315120126	0.504	0.391165692528285
1267	1267	hsa:5095	6	2204	-0.00413498658273305	0.391	255.531249817794	0.336	0.398028794911151
1268	1268	hsa:5096	2	41	0.0746338016631349	0.753	9.11135405630818	0.125	0.316554761178143
1269	1269	hsa:5104	4	612	-0.00551152870106957	0.416	84.371206265811	0.000999000999000999	0.0036512518641189
1270	1270	hsa:5105	5	2372	-0.00862915003979351	0.336	346.040588152895	0.288	0.322763753203972
1271	1271	hsa:5106	1	19	NA	1	2.39723643576855	0.074	0.26667307374757
1272	1272	hsa:5111	2	140	-0.0390984386749318	0.294	23.0318692580694	0.011	0.0217778708646533
1273	1273	hsa:5130	5	1646	-0.0099777832280015	0.311	217.688912419156	0.076	0.112152449044767
1274	1274	hsa:5132	2	145	-0.0362654333032501	0.308	23.3744832405383	0.001	0.00279830651869714
1275	1275	hsa:5136	2	187	-0.116851184456334	0.032	18.9966370378199	0.038	0.00937802121045281
1276	1276	hsa:5137	2	185	-0.118498956739935	0.032	28.6016951606401	0.162	0.0324631324105283
1277	1277	hsa:5138	4	1557	-0.0126780221377028	0.277	242.378712751341	0.101	0.128033174409895
1278	1278	hsa:5140	2	206	-0.0779403708580648	0.1	41.9562658010668	0.087	0.0499765606038979
1279	1279	hsa:5141	2	141	-0.073512139939302	0.156	28.4156842413723	0.002	0.0028306222994883
1280	1280	hsa:5143	3	533	-0.0333287216007287	0.18	77.5258802284983	0.000999000999000999	0.00173050906826502
1281	1281	hsa:5145	4	1823	-0.0191471325757187	0.164	164.654793825462	0.452	0.26700623545242
1282	1282	hsa:5146	3	533	-0.0367619094259147	0.154	105.060320744847	0.001	0.0015058979251548
1283	1283	hsa:5147	2	139	-0.0362654223538445	0.32	20.1430696751798	0.148	0.191806924378926
1284	1284	hsa:5149	3	533	-0.0344877492632305	0.177	86.5014183155888	0.007	0.00953218538797923
1285	1285	hsa:5152	3	533	-0.0336266594928937	0.189	45.9839371324633	0.694	0.397602391696793
1286	1286	hsa:5155	3	1129	0.0132099103209471	0.71	162.007839866555	0.162	0.363767917045155
1287	1287	hsa:5156	2	490	-0.0407955715238419	0.14	84.9323896039492	0.216	0.136037353364765
1288	1288	hsa:5158	2	191	-0.0360501255490558	0.291	29.7023059757005	0.111	0.143179256647308
1289	1289	hsa:5159	2	417	-0.0246463267000852	0.284	84.2909676983071	0.000999000999000999	0.00260097919372494
1290	1290	hsa:5161	3	414	-0.00682254528832511	0.422	72.5824583549354	0.299	0.38737424146509
1291	1291	hsa:5162	2	105	-0.00925904276715015	0.432	21.5278362599463	0.005	0.0154173176437379
1292	1292	hsa:5163	2	111	-0.00815843530096713	0.45	14.2213781755066	0.007	0.0212951114023555
1293	1293	hsa:5167	3	554	-0.0702578500919326	0.024	76.5982424547215	0.695	0.0849603286326196
1294	1294	hsa:5168	2	55	0.0776195006158292	0.759	8.46700628902464	0.016	0.0657102131883457
1295	1295	hsa:5170	5	2446	-0.0197341783325448	0.167	305.925983865453	0.243	0.170621000618861
1296	1296	hsa:5173	4	1980	-0.0223298305415289	0.147	211.091937141502	0.284	0.1743439786463
1297	1297	hsa:5187	20	2708	-0.0161797673034182	0.179	308.630178593852	0.506	0.308095439014793
1298	1298	hsa:5207	19	2708	-0.010513104080483	0.293	412.725420475122	0.522	0.440128171043381
1299	1299	hsa:5208	2	173	-0.0315214475469532	0.295	20.6885199704939	0.002	0.00497687893242806
1300	1300	hsa:5209	19	2708	-0.0110255218260792	0.285	298.061335020553	0.499	0.419593309321681
1301	1301	hsa:5210	2	127	-0.00674583737007883	0.452	16.5046322385772	0.000999000999000999	0.00392974845261363
1302	1302	hsa:5211	2	137	0.021417921938248	0.611	20.5233956224782	0.137	0.291336577755844
1303	1303	hsa:5213	5	2069	0.00246554137373178	0.57	291.838622453382	0.185	0.342661712333448
1304	1304	hsa:5214	2	103	0.028867727712943	0.61	12.3981200550008	0.005	0.0207174717495066
1305	1305	hsa:5217	4	1338	0.0188762377020124	0.751	220.086112805509	0.21	0.448999956087372
1306	1306	hsa:5226	5	517	-0.00249683795265232	0.474	79.5085636693297	0.017	0.0469063423514522
1307	1307	hsa:5228	1	26	NA	1	5.02324008746027	0.012	0.0650741835503296
1308	1308	hsa:5230	2	105	-0.105309590684372	0.118	12.557072335054	0.913	0.347775053759521
1309	1309	hsa:5236	2	112	-0.0271348228046367	0.356	17.5886662308681	0.023	0.0475320409843671
1310	1310	hsa:5238	3	52	-0.182895251970579	0.051	6.33897617383856	0.769	0.166233416349944
1311	1311	hsa:5241	20	2708	-0.000153031235265934	0.522	331.026612485325	0.503	0.613683118680047
1312	1312	hsa:5244	3	63	0.0100638564810907	0.523	8.97539390933886	0.084	0.181224433346402
1313	1313	hsa:5255	2	101	-0.122542652452797	0.075	14.6961255364872	0.822	0.23342428834377
1314	1314	hsa:5256	2	101	-0.127015012031366	0.068	11.663873180627	0.611	0.173708278067981
1315	1315	hsa:5257	2	101	-0.125226068199939	0.066	10.7353291336523	0.644	0.176738308946283
1316	1316	hsa:5261	2	101	-0.125226068199939	0.068	14.5812817454491	0.596	0.170451129862974
1317	1317	hsa:5265	4	554	-0.031333063548607	0.186	95.9248022000316	0.000999000999000999	0.00178209988964301
1318	1318	hsa:5269	4	391	-0.0715773103697134	0.038	47.1092261569326	0.974	0.159022542657163
1319	1319	hsa:5272	4	391	-0.0797575744119663	0.018	63.3618060095124	0.051	0.0073378614876216
1320	1320	hsa:5277	17	1987	-0.00723270733386876	0.34	204.62031029587	0.165	0.217702752068041
1321	1321	hsa:5279	16	903	0.0224335574432222	0.757	81.6060052693031	0.008	0.0369822100998014
1322	1322	hsa:5281	7	27	-0.233075538970909	0.051	7.30117891035322	0.002	0.00103943484995736
1323	1323	hsa:5283	7	33	0.112289653913839	0.806	6.23794152784978	0.001	0.00654748201325887
1324	1324	hsa:5287	1	19	NA	1	2.37065572661903	0.035	0.152334252612245
1325	1325	hsa:5289	2	200	-0.0725704079565215	0.077	23.8556952024548	0.205	0.0812721530528059
1326	1326	hsa:5290	19	2705	-0.00556727881322719	0.424	343.376079524935	0.471	0.5214109697166
1327	1327	hsa:5291	2	853	-0.00707673477335742	0.384	118.441296305073	0.35	0.404132043960031
1328	1328	hsa:5292	20	2708	-0.0100437778112078	0.338	406.646056693045	0.484	0.459755645005046
1329	1329	hsa:5293	2	853	-0.00694998728487938	0.391	159.831846908829	0.000999000999000999	0.00345603474209789
1330	1330	hsa:5294	3	1797	-0.0180188820145807	0.24	328.73231749265	0.000999000999000999	0.0022383707016876
1331	1331	hsa:5295	3	1777	-0.017649492727545	0.243	141.900827313016	0.66	0.45390896426277
1332	1332	hsa:5296	2	855	-0.00380773927042114	0.453	113.00902134739	0.021	0.0537969281981311
1333	1333	hsa:5298	2	233	-0.0025525455359007	0.465	33.5427856547123	0.022	0.0571082660509603
1334	1334	hsa:5300	1	1	NA	1	0.46861123007912	0.012	0.0650741835503296
1335	1335	hsa:5305	3	1169	0.00594345858391155	0.606	214.209945884692	0.001	0.00509563012656835
1336	1336	hsa:5308	4	1361	0.00825821846489896	0.653	188.628001036621	0.022	0.075319371751584
1337	1337	hsa:5313	2	223	-0.00349906961716943	0.471	44.8669341568424	0.044	0.101059815689533
1338	1338	hsa:5315	3	844	0.00274793624695144	0.499	101.44912688917	0.065	0.143638955132806
1339	1339	hsa:5319	2	347	0.0502791530678487	0.874	56.5256948357866	0.012	0.0582873068090775
1340	1340	hsa:5320	4	2170	-0.014962001927285	0.247	339.871627926305	0.131	0.143371436928959
1341	1341	hsa:5321	2	552	0.0697910775796047	0.976	66.394193359331	0.026	0.11860619157725
1342	1342	hsa:5322	4	2170	-0.0162760752259889	0.219	409.224408473719	0.2	0.180811720018068
1343	1343	hsa:5327	5	2029	0.0114752616725824	0.754	214.25354019017	0.054	0.17105337778235
1344	1344	hsa:5328	4	2016	-0.03481787367498	0.058	385.585866730541	0.01	0.00490243982356581
1345	1345	hsa:5329	3	1010	0.0203419708631405	0.779	183.289863348915	0.000999000999000999	0.00634912160907126
1346	1346	hsa:5330	3	1574	0.0127910528145471	0.705	295.6980914521	0.03	0.10270684014931
1347	1347	hsa:5331	21	2708	-0.00551096533146496	0.423	344.160283608791	0.473	0.522014712481456
1348	1348	hsa:5332	3	1574	0.0113396334113404	0.68	248.738882182094	0.113	0.274013740672724
1349	1349	hsa:5333	2	368	0.0781266962264794	0.959	37.8432116854135	0.071	0.251040030835625
1350	1350	hsa:5334	21	2708	-0.0159871358439375	0.182	267.381070319007	0.489	0.304296744662959
1351	1351	hsa:5336	1	89	NA	1	14.1596330275229	0.034	0.148967421648443
1352	1352	hsa:5337	3	1141	-0.00468635645608557	0.408	183.955715750161	0.028	0.0625125720895492
1353	1353	hsa:5338	4	2064	-0.0123722952510478	0.265	248.58086737178	0.543	0.422860122836088
1354	1354	hsa:5340	4	1559	-0.0339541351298085	0.086	288.405153396664	0.325	0.1279365993187
1355	1355	hsa:5345	5	1559	-0.033474233586631	0.089	249.91212977938	0.04	0.0236312612534608
1356	1356	hsa:5346	2	61	-0.126946544556988	0.116	8.38800351644388	0.343	0.168072068524704
1357	1357	hsa:5347	2	112	-0.182048064937047	0.045	22.113599634112	0.000999000999000999	0.000494948192391326
1358	1358	hsa:5350	3	1062	0.0373785404064565	0.912	192.479859964611	0.008	0.0431954501752289
1359	1359	hsa:5351	5	1587	0.00878005535968715	0.645	203.933769585709	0.139	0.30588370144713
1360	1360	hsa:5352	5	1587	0.00843950394784454	0.63	206.88342098823	0.01	0.0382233955671833
1361	1361	hsa:5360	3	315	0.00691436619433165	0.567	28.8506593332281	0.062	0.152850185019556
1362	1362	hsa:5361	3	756	-0.00208043181526305	0.468	106.83674249313	0.000999000999000999	0.00405259095383987
1363	1363	hsa:5362	4	1613	0.00373712039009191	0.591	165.519284113294	0.139	0.28745747367956
1364	1364	hsa:5364	3	690	0.032465740559304	0.835	96.4200437301355	0.028	0.111192341670295
1365	1365	hsa:5371	3	247	-0.0747268541334312	0.07	30.108824921669	0.33	0.110139013479596
1366	1366	hsa:5372	2	36	-0.172235022565785	0.138	5.51811194013029	0.028	0.0253325863292095
1367	1367	hsa:5373	2	36	-0.172235022565785	0.139	4.35716250028177	0.464	0.241289344074882
1368	1368	hsa:5406	4	1153	-0.00182953372554093	0.479	137.789424441425	0.034	0.0833427815136732
1369	1369	hsa:5407	3	330	-0.0231692012783289	0.282	39.6190248630616	0.2	0.218566137194966
1370	1370	hsa:5408	4	1153	-0.000605293496261054	0.502	158.935924238596	0.132	0.246111686683429
1371	1371	hsa:5409	3	142	-0.189168627824262	0.002	15.9456393841715	0.784	0.0116940724318606
1372	1372	hsa:5411	3	6	-0.74535599249993	0.035	0.491616887947163	0.759	0.12294708950234
1373	1373	hsa:5424	3	355	0.000366423027019837	0.509	44.8452181202998	0.185	0.316649277943725
1374	1374	hsa:5430	3	567	-0.00818472906367145	0.395	125.481712819789	0.003	0.00916954481770812
1375	1375	hsa:5431	2	155	0.0328753658221314	0.668	30.1344138133129	0.018	0.0651803079334143
1376	1376	hsa:5432	2	155	0.0331914751088827	0.666	26.1138471248563	0.018	0.0650211033647783
1377	1377	hsa:5433	2	155	0.0268692893738574	0.637	21.8400604107026	0.032	0.0997390139116912
1378	1378	hsa:5434	2	155	0.0309787101016238	0.656	27.1266009963258	0.006	0.0257319554199818
1379	1379	hsa:5435	2	155	0.028765945094365	0.645	24.5634830827491	0.003	0.0140241987880883
1380	1380	hsa:5436	2	155	0.0259209615136036	0.632	28.5318260712756	0.002	0.00969927111483745
1381	1381	hsa:5437	19	2705	0.00607481054972932	0.668	329.22880793148	0.482	0.686864404382914
1382	1382	hsa:5438	2	155	0.028765945094365	0.646	20.2897324346866	0.044	0.129628260849567
1383	1383	hsa:5440	2	155	0.0268692893738574	0.637	25.1408741518833	0.256	0.458813420208715
1384	1384	hsa:5441	2	155	0.0331914751088827	0.665	20.1092757478079	0.001	0.0055299561390101
1385	1385	hsa:5443	4	1681	-0.0119762564779977	0.287	335.452544218303	0.128	0.158111673403879
1386	1386	hsa:5464	2	32	0.11503946170861	0.761	6.93360683452426	0.000999000999000999	0.0062201879810505
1387	1387	hsa:5465	21	2708	-0.013354564155405	0.256	275.48050465793	0.495	0.388495052468078
1388	1388	hsa:5467	5	2326	-0.0125355079509446	0.266	395.435814091669	0.19	0.201401403546696
1389	1389	hsa:5468	2	117	-0.144113380375647	0.053	16.1360187543674	0.694	0.158263628527406
1390	1390	hsa:5469	2	86	-0.00739726721455309	0.463	8.54765457701237	0.453	0.53732853581319
1391	1391	hsa:5471	2	38	0.0340835444722709	0.592	6.71595699118635	0.01	0.0362861594741105
1392	1392	hsa:5473	3	243	-0.0817284261554331	0.154	34.0704506007258	0.000999000999000999	0.00150454730090519
1393	1393	hsa:5494	4	1331	-0.0300586261454416	0.109	148.172585661666	0.956	0.339851421890695
1394	1394	hsa:5495	21	2708	-0.0140920448057483	0.276	335.408038963913	0.495	0.408569204632668
1395	1395	hsa:5498	11	723	-0.0208258879750066	0.235	89.5024594873113	0.145	0.149220943595189
1396	1396	hsa:5500	3	1287	-0.00487289350390265	0.43	187.930126299705	0.181	0.276547759990784
1397	1397	hsa:5501	3	1287	-0.00674619926129919	0.405	206.288159776619	0.117	0.191883167213902
1398	1398	hsa:5507	2	128	-0.15118133338898	0.031	14.9758586036747	0.448	0.0732832279213389
1399	1399	hsa:5509	2	128	-0.148886360586112	0.031	18.4497494998251	0.255	0.0461672537847752
1400	1400	hsa:5515	20	2708	-0.0109759564445508	0.301	439.045692021141	0.485	0.426896840961541
1401	1401	hsa:5516	3	1536	-0.013559049072735	0.294	203.252949822971	0.129	0.162024361917445
1402	1402	hsa:5518	5	2458	-0.013646161669833	0.249	320.879738123621	0.485	0.37605119267693
1403	1403	hsa:5519	20	2708	-0.0109627229101552	0.301	238.939635065292	0.517	0.445120240426922
1404	1404	hsa:5520	1	31	NA	1	5.25615941212271	0.017	0.0862672128937407
1405	1405	hsa:5521	3	1303	-0.0154584931546297	0.287	132.756053718032	0.054	0.0800788524938346
1406	1406	hsa:5523	20	2708	-0.00954329239427953	0.325	331.101345997793	0.503	0.459543788724801
1407	1407	hsa:5525	4	1905	-0.000525576044672673	0.481	190.868548500209	0.14	0.249023378265882
1408	1408	hsa:5526	4	1905	-0.00213233709552913	0.44	313.660717340096	0.016	0.0419312756460378
1409	1409	hsa:5527	1	20	NA	1	4.70342402452494	0.001	0.00790775527898214
1410	1410	hsa:5529	6	2529	-0.011963260321341	0.268	202.842526570663	0.54	0.424457166252179
1411	1411	hsa:5530	21	2708	-0.00776562243063169	0.378	273.266317054444	0.505	0.507014898843604
1412	1412	hsa:5532	21	2708	-0.00702134329507336	0.386	286.53925173626	0.493	0.506033593623091
1413	1413	hsa:5533	3	1141	-0.00579963826682264	0.419	214.300484642672	0.03	0.0675818791626964
1414	1414	hsa:5534	3	1133	-0.0062071039630409	0.42	107.795072545482	0.112	0.190829848122429
1415	1415	hsa:5536	3	262	-0.0449804917864021	0.194	38.6247189214293	0.455	0.302532624080186
1416	1416	hsa:5538	4	51	-0.0346767311786204	0.39	7.45025809796452	0.039	0.0788760510469333
1417	1417	hsa:5557	3	249	-0.0162568686782937	0.385	39.6537159344499	0.000999000999000999	0.00340894874000368
1418	1418	hsa:5562	19	2708	-0.0184525651853387	0.152	329.372757654986	0.505	0.273808416618001
1419	1419	hsa:5563	4	2089	-0.0115337343179038	0.272	230.192061023074	0.149	0.170451129862974
1420	1420	hsa:5564	3	1023	0.0063547393849047	0.611	159.689074275595	0.027	0.0842102023608094
1421	1421	hsa:5565	4	2038	-0.0153574974327242	0.202	279.85133257276	0.287	0.223070075621835
1422	1422	hsa:5566	1	131	NA	1	23.197542997543	0.01	0.0560517018598809
1423	1423	hsa:5567	3	1820	0.0221572641343361	0.856	207.735347212347	0.033	0.129001063059818
1424	1424	hsa:5568	1	130	NA	1	30.6626513085229	0.012	0.0650741835503296
1425	1425	hsa:5569	5	2302	0.018085559229913	0.852	282.658725040236	0.076	0.24199057161383
1426	1426	hsa:5571	19	2708	-0.0162425942776945	0.188	515.358965874926	0.517	0.323762375941955
1427	1427	hsa:5573	3	299	-0.015328284839076	0.392	36.9817647803806	0.06	0.111717745747984
1428	1428	hsa:5575	2	22	-0.157934513826448	0.282	2.26441854698735	0.282	0.280854625792986
1429	1429	hsa:5576	3	299	-0.0330194278154009	0.266	35.0551452598375	0.023	0.0372985095634444
1430	1430	hsa:5577	3	299	-0.0408956216062304	0.202	34.7640287241913	0.058	0.0638147070427951
1431	1431	hsa:5578	2	862	0.0113834829762504	0.646	124.736361976186	0.011	0.0422580729425098
1432	1432	hsa:5579	3	1921	-0.00938894518456865	0.301	345.373456016624	0.016	0.0305132685258186
1433	1433	hsa:5580	1	40	NA	1	7.1476049861371	0.000999000999000999	0.00790085392538984
1434	1434	hsa:5581	2	338	-0.013989045233434	0.392	44.8216179747527	0.024	0.0533075615046658
1435	1435	hsa:5582	5	2469	-0.0163446187992127	0.184	462.365277974897	0.458	0.29273611969187
1436	1436	hsa:5583	2	176	-0.0250686556593959	0.353	23.810662038185	0.512	0.489924306035194
1437	1437	hsa:5584	6	2533	-0.00670807239459979	0.386	267.245285961957	0.404	0.445728233978584
1438	1438	hsa:5585	6	2499	-0.0245665146464208	0.166	374.964452756668	0.483	0.282507673365053
1439	1439	hsa:5586	4	1834	-0.0211307144745983	0.219	260.671853507875	0.135	0.133668215129657
1440	1440	hsa:5588	16	2700	-0.000544391547414781	0.517	322.982805686838	0.459	0.578643781689125
1441	1441	hsa:5591	5	2183	-0.0309623637156472	0.053	263.424850410638	0.348	0.0920911901405773
1442	1442	hsa:5593	4	1996	-0.0186020285466756	0.16	243.21105896327	0.363	0.223371841403682
1443	1443	hsa:5594	3	1914	-0.0376765346572848	0.03	320.025859471237	0.995	0.134670377608434
1444	1444	hsa:5595	3	1906	-0.0354684532624623	0.039	216.809800990248	0.947	0.158762033752147
1445	1445	hsa:5598	3	1385	-0.0207042752067488	0.17	180.803453962307	0.196	0.146661227423294
1446	1446	hsa:5599	3	1749	-0.033683251984204	0.078	166.794464267744	0.304	0.112436945796241
1447	1447	hsa:5600	3	1770	-0.0549748426587374	0.011	337.476275513324	0.116	0.00977929602001998
1448	1448	hsa:5601	3	1749	-0.0324036368433189	0.088	233.708207688036	0.942	0.289321005398739
1449	1449	hsa:5602	3	1749	-0.0323716980927341	0.09	219.375696118781	0.966	0.299294171424464
1450	1450	hsa:5603	3	1770	-0.0560369485183914	0.009	209.97362219751	0.991	0.0510128577295325
1451	1451	hsa:5605	20	2708	-0.00655685289828931	0.386	354.536966369685	0.5	0.51049756238491
1452	1452	hsa:5606	4	1921	-0.000346649634162286	0.514	218.062453246302	0.42	0.546831073636298
1453	1453	hsa:5607	6	2445	-0.0178471073943075	0.181	334.491896558593	0.336	0.231094862335371
1454	1454	hsa:5608	3	1176	-0.00809561354952727	0.384	121.603336765204	0.003	0.00894672658564812
1455	1455	hsa:5609	20	2708	-0.00451678107239976	0.435	584.094710117679	0.493	0.54464178869178
1456	1456	hsa:5610	4	1867	-0.0398344575103014	0.026	292.064450248714	0.771	0.0984203603073227
1457	1457	hsa:5617	4	1567	-0.0351371630206407	0.116	231.418556404727	0.001	0.00116718276255552
1458	1458	hsa:5618	20	2708	-0.0163296030917435	0.252	259.714613902562	0.513	0.393749568013966
1459	1459	hsa:5621	4	1718	-0.00514193260177737	0.422	222.798071306281	0.023	0.0546934170377594
1460	1460	hsa:5624	2	32	-0.0644902021637024	0.343	3.46335459729955	0.162	0.216161951673098
1461	1461	hsa:5625	3	65	-0.142225768644894	0.077	9.24144003661103	0.844	0.242636119066753
1462	1462	hsa:5630	5	1809	-0.0511873022509212	0.012	284.65336008119	0.101	0.00935116587029804
1463	1463	hsa:5631	4	605	0.0141624793543287	0.637	79.2947684954208	0.071	0.18525255199354
1464	1464	hsa:5634	1	6	NA	1	1.16845118679981	0.142	0.419173807436085
1465	1465	hsa:5641	4	535	-0.0482873932458475	0.095	82.1132526018838	0.846	0.282991956834101
1466	1466	hsa:5644	3	391	-0.080492422767259	0.021	49.1177918535717	0.989	0.10123420769581
1467	1467	hsa:5648	2	7	0	0.556	1.02463314022947	0.004	0.0158091881353686
1468	1468	hsa:5649	2	133	-0.0274001921096695	0.344	15.4486892230011	0.105	0.156071216841653
1469	1469	hsa:5663	2	217	0.0274769526723362	0.699	28.1019678688194	0.245	0.473451847896083
1470	1470	hsa:5720	2	58	-0.0371855786963851	0.375	9.28546761941257	0.033	0.0667269525102764
1471	1471	hsa:5723	2	26	-0.449305528427436	0.002	2.82181998512274	0.683	0.0103759563953606
1472	1472	hsa:5724	4	1462	0.0332664039932434	0.917	226.877339596615	0.006	0.0341269451778716
1473	1473	hsa:5727	2	36	-0.218331515804867	0.093	5.23741856952866	0.811	0.270364529795695
1474	1474	hsa:5731	3	319	-0.12690501528822	0.003	45.0634492707887	0.23	0.00571238508265735
1475	1475	hsa:5732	2	54	-0.112565146823135	0.226	6.43720217298199	0.761	0.474740213752
1476	1476	hsa:5733	4	1213	0.0357847636769657	0.899	191.953718987272	0.001	0.0072047905436199
1477	1477	hsa:5734	3	361	-0.0314841022745166	0.216	61.3981155467394	0.001	0.00203909014446051
1478	1478	hsa:5737	3	319	-0.123977485429104	0.006	52.0043324391948	0.013	0.000815786535039426
1479	1479	hsa:5739	4	1283	0.049190070129717	0.966	266.303041495586	0.002	0.0140054535174466
1480	1480	hsa:5742	2	172	-0.0376326911006276	0.264	24.8307914252868	0.658	0.477769932408954
1481	1481	hsa:5743	2	408	0.0228784085122448	0.687	55.4701079728603	0.000999000999000999	0.00568554320808545
1482	1482	hsa:5745	2	54	-0.112565146823135	0.227	11.6384374366026	0.001	0.00213165724268961
1483	1483	hsa:5747	2	639	-0.0356998603089381	0.223	62.1966368370038	0.856	0.50701158671726
1484	1484	hsa:5770	1	3	NA	1	0.535748258684038	0.045	0.184549175514532
1485	1485	hsa:5777	3	1308	-0.0275677802176722	0.169	164.847300818275	0.000999000999000999	0.00163540191511514
1486	1486	hsa:5778	4	1936	-0.0336490744361011	0.046	383.313351602309	0.003	0.00136457944844738
1487	1487	hsa:5781	2	362	-0.0361851058255667	0.198	44.9734869147713	0.029	0.0353704196778005
1488	1488	hsa:5787	3	556	0.0544618264467368	0.938	77.2662984919866	0.004	0.0247086693618888
1489	1489	hsa:5788	3	560	-0.00425345873028373	0.449	94.5463296068572	0.027	0.0656175656995311
1490	1490	hsa:5792	2	145	-0.0266338056971085	0.377	23.9127696503843	0.016	0.0368596015424037
1491	1491	hsa:5801	1	9	NA	1	1.58705678155219	0.008	0.0466265098984184
1492	1492	hsa:5803	3	45	-0.224733287487747	0.037	7.28191961769943	0.224	0.048011941366638
1493	1493	hsa:5805	2	5	-0.316227766016838	0.401	0.990965444176453	0.032	0.0687257953398736
1494	1494	hsa:5817	3	29	0.332922571213856	0.987	4.86542839753849	0.014	0.0729836801044348
1495	1495	hsa:5818	1	2	NA	1	0.469616572368866	0.034	0.148967421648443
1496	1496	hsa:5819	4	1656	-0.0285103789678031	0.11	236.320330058136	0.825	0.308517947629724
1497	1497	hsa:5822	8	44	0.0761773450755929	0.776	6.50911795865924	0.006	0.0296568509351827
1498	1498	hsa:5831	3	65	-0.122763295040856	0.106	8.24057466621962	0.023	0.0171064153304364
1499	1499	hsa:5834	3	541	-0.0384564909881557	0.138	72.5854204326729	0.145	0.0982795778390338
1500	1500	hsa:5836	1	15	NA	1	1.81791583075987	0.02	0.0982404601085629
1501	1501	hsa:5837	3	541	-0.0322823934928575	0.187	78.4302234454066	0.233	0.180094780515779
1502	1502	hsa:5863	6	2439	-0.00891164235135557	0.356	263.164461539906	0.431	0.441047445439636
1503	1503	hsa:5864	3	19	0.21974390806002	0.849	3.20953497283772	0.018	0.0791772586574308
1504	1504	hsa:5868	3	340	-0.0209529809218312	0.291	60.0255674446278	0.024	0.0416535080877467
1505	1505	hsa:5869	5	2025	0.0194962232748361	0.87	309.243081211007	0.147	0.390906624897175
1506	1506	hsa:5871	2	41	-0.209819899542208	0.048	4.81361044113338	0.595	0.130112166921547
1507	1507	hsa:5878	3	288	-0.0310883998625974	0.242	46.9861280983538	0.072	0.0879895745636797
1508	1508	hsa:5879	20	2708	-0.00822826680730872	0.383	420.365728503597	0.513	0.516189574495731
1509	1509	hsa:5880	2	523	0.00136734517534234	0.519	81.5526948132453	0.001	0.00444451186422037
1510	1510	hsa:5881	1	59	NA	1	7.60382751391926	0.01	0.0560517018598809
1511	1511	hsa:5885	23	2708	-0.0191010366855402	0.167	404.715163789754	0.47	0.2782301001507
1512	1512	hsa:5888	5	44	-0.207527854826504	0.054	8.37328404300881	0.025	0.0102703284268179
1513	1513	hsa:5889	5	44	-0.245966200887109	0.02	5.66361156819872	0.447	0.0511119440267826
1514	1514	hsa:5894	1	49	NA	1	7.01925929265379	0.174	0.478273796479564
1515	1515	hsa:5896	3	540	-0.0357247510699501	0.156	53.9027708508328	0.438	0.251681790433035
1516	1516	hsa:5897	3	540	-0.0370868219768856	0.152	69.6017448370307	0.413	0.236551421114398
1517	1517	hsa:5898	4	1860	-0.0208215492134097	0.181	244.58612813319	0.742	0.403935328606789
1518	1518	hsa:5899	4	1860	-0.0219704090822277	0.168	212.290833313016	0.786	0.399391032079133
1519	1519	hsa:5900	21	2708	-0.0106099612639782	0.335	360.195627353482	0.528	0.48328634836154
1520	1520	hsa:5901	7	1903	-0.00543589813146125	0.418	317.646210605038	0.124	0.205241635521341
1521	1521	hsa:5903	1	4	NA	1	0.858084439735816	0.005	0.0314915868327402
1522	1522	hsa:5905	23	2708	-0.0194520167296427	0.162	451.565786941174	0.491	0.280900194291508
1523	1523	hsa:5906	2	554	-0.0166746618243456	0.336	83.0038275139192	0.836	0.637569534399868
1524	1524	hsa:5909	2	50	0.0122448979591837	0.555	4.91939679462615	0.093	0.204598915419199
1525	1525	hsa:5914	21	2708	-0.0332305446991585	0.07	380.353813738228	0.495	0.151159154223447
1526	1526	hsa:5921	21	2708	-0.0142525207015091	0.272	368.986024835603	0.504	0.409499982268453
1527	1527	hsa:5922	2	151	-0.0153028436507312	0.419	25.7612920677141	0.008	0.0224523600190064
1528	1528	hsa:5923	2	395	0.0505032264844883	0.872	63.6274868989661	0.057	0.198898999030636
1529	1529	hsa:5925	20	2708	-0.0265657387496744	0.089	321.068187937658	0.514	0.186856441113355
1530	1530	hsa:5933	3	711	0.0205810297689333	0.747	73.5614048172656	0.028	0.101803209883318
1531	1531	hsa:5934	1	8	NA	1	1.23366769605302	0.088	0.301876824876346
1532	1532	hsa:5957	4	448	-0.0691250128315722	0.112	73.4151162004373	0.000999000999000999	0.00112984740553871
1533	1533	hsa:5959	4	543	-0.0305042699864002	0.192	60.2468228027861	0.494	0.318260535621464
1534	1534	hsa:5962	4	1386	0.0277597275852924	0.862	203.031901393633	0.197	0.470902977365748
1535	1535	hsa:5966	4	466	-0.0328086969687891	0.215	56.8640264124407	0.000999000999000999	0.00202883365283365
1536	1536	hsa:5970	19	2705	-0.013660381778109	0.273	426.07510325804	0.452	0.381584432909338
1537	1537	hsa:5971	3	564	-0.0224782483699149	0.285	94.8009378857716	0.000999000999000999	0.00260913681342476
1538	1538	hsa:5973	3	49	-0.236593906060236	0.029	8.8807023871244	0.079	0.0162174549117952
1539	1539	hsa:5976	7	2506	-0.00419320281568487	0.418	286.606073351084	0.283	0.370802270054933
1540	1540	hsa:5978	3	53	-0.057160213190514	0.312	5.2034223540831	0.618	0.510194782670604
1541	1541	hsa:5979	2	198	-0.0914490634171136	0.06	16.5071613732164	0.966	0.223030205282259
1542	1542	hsa:5993	3	109	-0.11530131134271	0.078	15.1647411370073	0.06	0.0297856595511661
1543	1543	hsa:5994	4	746	-0.0221248842784985	0.271	100.104055724495	0.065	0.0887620636895331
1544	1544	hsa:5997	4	1315	0.00669836712581367	0.632	194.579663430632	0.001	0.00528770457553261
1545	1545	hsa:5998	4	1737	-0.00551789196070186	0.401	210.10170667662	0.088	0.153298564213342
1546	1546	hsa:6010	2	92	-0.0626098478709846	0.242	19.2382661226698	0.000999000999000999	0.00225501748689115
1547	1547	hsa:6091	5	1454	-0.0165668935871033	0.237	165.717648165701	0.055	0.0696084281138626
1548	1548	hsa:6093	4	1982	-0.0127754216497196	0.287	219.751198466944	0.164	0.190915428986059
1549	1549	hsa:6095	1	5	NA	1	0.697973536505647	0.131	0.397265092207309
1550	1550	hsa:6096	6	2228	0.0158277679681472	0.838	322.435151417101	0.06	0.200624636173677
1551	1551	hsa:6117	5	75	-0.185532967915883	0.036	12.0440502220319	0.002	0.000758796799604271
1552	1552	hsa:6118	5	75	-0.168139252173769	0.045	12.9367581092352	0.017	0.00625436056396537
1553	1553	hsa:6119	5	75	-0.218001237301163	0.016	9.69388454342583	0.185	0.0201947953915126
1554	1554	hsa:6120	4	250	0.0828793392911013	0.949	31.8972567229448	0.085	0.283735144813527
1555	1555	hsa:6121	2	34	-0.0154165763354293	0.479	5.8185965782296	0.021	0.0563232331921463
1556	1556	hsa:6184	14	2411	-0.0123250076746182	0.238	318.901494703175	0.507	0.375841875118741
1557	1557	hsa:6185	8	41	0.0579932161490521	0.702	10.2361652728625	0.000999000999000999	0.00579453427702161
1558	1558	hsa:6194	7	2529	-0.0153285727693387	0.209	305.778184831126	0.515	0.347554427343311
1559	1559	hsa:6195	3	1285	-0.0101127641146275	0.322	165.696706721407	0.066	0.103099918354401
1560	1560	hsa:6196	20	2708	-0.0156586902288863	0.23	308.662119669155	0.537	0.381822908916274
1561	1561	hsa:6197	2	264	0.0119874716448621	0.583	29.2936731548689	0.097	0.219000103442786
1562	1562	hsa:6198	6	2529	-0.0155732110001658	0.208	277.538989983918	0.55	0.362425400484169
1563	1563	hsa:6199	1	12	NA	1	2.42342492617722	0.044	0.181436888382811
1564	1564	hsa:6237	5	2428	-0.005890652107075	0.393	323.67474272314	0.273	0.346782633371989
1565	1565	hsa:6240	2	119	0.0109308723265691	0.563	20.0288663976737	0.001	0.00477549601349124
1566	1566	hsa:6256	19	2705	-0.00753952046775559	0.342	317.878151354479	0.492	0.468147651912337
1567	1567	hsa:6257	20	2708	-0.00908123454742406	0.31	322.833442405825	0.496	0.441654432438961
1568	1568	hsa:6258	4	2114	-0.00612809020330213	0.369	251.290792509089	0.312	0.364001432476083
1569	1569	hsa:6261	2	100	-0.142051912993798	0.057	19.6603479265448	0.005	0.00261146109264326
1570	1570	hsa:6262	1	25	NA	1	3.58692220694908	0.086	0.296993086514662
1571	1571	hsa:6272	22	2708	-0.00433970847733397	0.464	381.966584968509	0.496	0.568237061384389
1572	1572	hsa:6296	7	2205	-0.00387039136935147	0.402	244.132331906113	0.068	0.125733319689328
1573	1573	hsa:6300	3	1770	-0.0555770650406703	0.01	263.527219041892	0.024	0.00224036919230935
1574	1574	hsa:6301	9	776	-0.00769641277017818	0.387	120.85064592843	0.016	0.0376752063075656
1575	1575	hsa:6303	3	146	-0.081827843290946	0.127	17.3371232784077	0.685	0.299428493569015
1576	1576	hsa:6307	1	3	NA	1	1.14724883348737	0.001	0.00790775527898214
1577	1577	hsa:6319	4	1292	0.017763704103033	0.746	215.310957610668	0.022	0.0838610939822489
1578	1578	hsa:6323	4	1940	0.012022162299719	0.736	168.946311167484	0.143	0.342207116023052
1579	1579	hsa:6332	2	156	-0.0649153985417097	0.181	18.1728288915188	0.316	0.220849274024727
1580	1580	hsa:6337	3	201	0.00698684686707087	0.579	32.0321754615333	0.082	0.192166674819205
1581	1581	hsa:6338	2	26	-0.210786074565587	0.141	4.37707999909835	0.375	0.20831822792543
1582	1582	hsa:6342	2	68	-0.0983514884433669	0.172	12.5734869147713	0.627	0.348020087527612
1583	1583	hsa:6344	3	361	-0.0235750524277782	0.275	78.8671595699118	0.000999000999000999	0.00252740081336011
1584	1584	hsa:6346	3	243	-0.0863006458004923	0.143	48.9133962987174	0.000999000999000999	0.00140766648971964
1585	1585	hsa:6347	4	1022	-0.0448431831270241	0.08	194.778468795173	0.000999000999000999	0.000833924749140737
1586	1586	hsa:6352	2	176	-0.119371852836585	0.045	47.8354935419156	0.000999000999000999	0.000494948192391326
1587	1587	hsa:6354	4	1022	-0.0420921816336357	0.094	159.776286910101	0.000999000999000999	0.000964717518428143
1588	1588	hsa:6355	4	1022	-0.0421293573294923	0.094	180.529671708754	0.000999000999000999	0.000964717518428143
1589	1589	hsa:6356	4	1022	-0.0420797897350168	0.096	201.968762788484	0.000999000999000999	0.000983224314900734
1590	1590	hsa:6357	4	1446	-0.0287002838124584	0.162	224.957167276064	0.000999000999000999	0.0015745095136229
1591	1591	hsa:6361	3	243	-0.0853862018714805	0.143	58.5092126321484	0.000999000999000999	0.00140766648971964
1592	1592	hsa:6362	4	1022	-0.0468258869060428	0.075	172.773771571405	0.000999000999000999	0.000786640005851228
1593	1593	hsa:6363	4	1446	-0.0265318745408361	0.181	297.166120874304	0.001	0.00174067944833242
1594	1594	hsa:6364	4	1022	-0.0425568778318432	0.092	135.740622033553	0.000999000999000999	0.000946168208066779
1595	1595	hsa:6366	3	452	-0.0442935857294144	0.212	86.1136622861393	0.2	0.176409733269955
1596	1596	hsa:6367	4	1022	-0.0451963522376618	0.086	121.4205536483	0.38	0.144478018853804
1597	1597	hsa:6368	4	1022	-0.0458841026110089	0.082	165.02139236231	0.000999000999000999	0.000852750096408306
1598	1598	hsa:6370	4	1022	-0.0467949071594956	0.075	162.182345902619	0.001	0.000787351683332098
1599	1599	hsa:6372	4	1022	-0.0442359800946997	0.088	144.917719739895	0.000999000999000999	0.000908938307148938
1600	1600	hsa:6373	2	116	-0.0764689245370778	0.202	22.973622162613	0.000999000999000999	0.00191874621069033
1601	1601	hsa:6376	3	243	-0.0869864787472512	0.143	30.6147059486509	0.056	0.0466651324096495
1602	1602	hsa:6382	2	265	-0.059730806303979	0.234	48.749944773798	0.002	0.00405617577863783
1603	1603	hsa:6383	3	362	-0.0809639903051108	0.032	54.2578815679733	0.011	0.0031510615425929
1604	1604	hsa:6385	1	25	NA	1	5.97884272930144	0.000999000999000999	0.00790085392538984
1605	1605	hsa:6387	5	2112	-0.00983330145788927	0.343	305.998598564588	0.02	0.0410368481634962
1606	1606	hsa:6390	3	28	0.117655201333753	0.778	6.75893875526903	0.001	0.00634753397828542
1607	1607	hsa:6396	2	16	-0.0684653196881458	0.424	3.50197236435769	0.073	0.138520032261346
1608	1608	hsa:6400	7	1677	-0.0149513034787153	0.268	230.849704052519	0.044	0.0641524178621665
1609	1609	hsa:6401	4	1318	-0.016097662641905	0.268	213.877389121111	0.001	0.00247217231875752
1610	1610	hsa:6402	4	349	-0.0573012942496411	0.192	54.0500191601109	0.000999000999000999	0.00183349732244132
1611	1611	hsa:6403	3	4	-0.547722557505166	0.253	1.40068074746974	0.001	0.0023483766305169
1612	1612	hsa:6404	5	1318	-0.0141265843336303	0.294	289.643766535079	0.000999000999000999	0.00268239910643542
1613	1613	hsa:6405	6	134	-0.0949144414189323	0.083	15.9924261208665	0.104	0.0496536727684591
1614	1614	hsa:6419	5	550	-0.032459277433398	0.18	57.5149835619882	0.025	0.0288165504699264
1615	1615	hsa:6422	2	35	0.215609866781891	0.941	6.08650902779343	0.013	0.066102459739202
1616	1616	hsa:6424	3	342	-0.0176876569619319	0.33	61.1200865586187	0.000999000999000999	0.00297277496829786
1617	1617	hsa:6426	4	152	-0.0959476808834027	0.095	20.6928296102608	0.154	0.07643708396559
1618	1618	hsa:6427	2	12	-0.165144564768954	0.294	2.40231724635394	0.02	0.036080847280381
1619	1619	hsa:6428	1	2	NA	1	0.807068953857945	0.005	0.0314915868327402
1620	1620	hsa:6430	2	12	-0.165144564768954	0.292	2.04073664991096	0.068	0.0976766091471228
1621	1621	hsa:6431	2	12	-0.165144564768954	0.283	2.26753826386854	0.051	0.0756034894523033
1622	1622	hsa:6432	6	1868	-0.00987087515648205	0.326	340.47417488354	0.019	0.0376853749788884
1623	1623	hsa:6446	3	807	-0.0344722938839267	0.121	99.1150193859842	0.294	0.154253853076656
1624	1624	hsa:6448	20	2708	-0.0219252603742416	0.12	263.402786488746	0.513	0.233173457233905
1625	1625	hsa:6452	3	687	0.0316455437954928	0.825	91.5753219053229	0.003	0.0173287493353297
1626	1626	hsa:6455	3	908	-0.00372422279387295	0.435	120.105177738205	0.036	0.080753069914649
1627	1627	hsa:6456	2	127	-0.043640850579268	0.276	12.6851159750242	0.337	0.313917989177356
1628	1628	hsa:6457	2	127	-0.0425498293147863	0.279	14.3018235917318	0.144	0.169321168506552
1629	1629	hsa:6464	2	369	-0.00803333700629334	0.43	62.4462051709758	0.002	0.00693037722509639
1630	1630	hsa:6470	3	219	-0.0396538710545548	0.241	29.1227419245768	0.015	0.0239409282754876
1631	1631	hsa:6476	4	1165	-0.0247011622089222	0.158	152.132299968378	0.208	0.145106964360236
1632	1632	hsa:6477	21	2708	-0.0229143409202593	0.125	334.165629801799	0.524	0.244033686430331
1633	1633	hsa:6480	6	1956	-0.0152094790172042	0.231	224.974019333776	0.167	0.164148955474188
1634	1634	hsa:6482	2	44	-0.0751074490110192	0.269	8.40553614498569	0.023	0.0376497818025747
1635	1635	hsa:6483	2	44	-0.0531247810077941	0.323	6.50821630638144	0.054	0.0880624635901892
1636	1636	hsa:6484	3	37	-0.146711083231602	0.148	4.48484998760228	0.355	0.207332323192838
1637	1637	hsa:6494	4	1601	-0.0112203078281046	0.285	214.346928897614	0.027	0.0451479848174645
1638	1638	hsa:6500	2	102	-0.0823528802228968	0.17	16.8232896783355	0.218	0.15918074417411
1639	1639	hsa:6502	2	58	-0.100235183628588	0.208	10.7847440434596	0.011	0.016199216646103
1640	1640	hsa:6504	3	363	-0.0304037673824979	0.265	77.8622861393503	0.000999000999000999	0.00244530146010235
1641	1641	hsa:6513	2	147	-0.0845632886156798	0.115	16.9913170885648	0.027	0.0210355725549677
1642	1642	hsa:6514	4	2090	-0.00151818366853912	0.476	288.998070505384	0.104	0.198298262134497
1643	1643	hsa:6518	5	2238	-0.022401038286652	0.119	351.065726922827	0.206	0.115424436106092
1644	1644	hsa:6531	4	2009	0.00203757454819668	0.543	246.321276940269	0.156	0.29381352940898
1645	1645	hsa:6541	22	2708	-0.013255723205474	0.252	273.276569141361	0.506	0.390128676686201
1646	1646	hsa:6548	5	2371	0.0102928067818744	0.716	298.846011852486	0.224	0.453916285050007
1647	1647	hsa:6554	2	4	-0.707106781186548	0.249	1.63171111061019	0.001	0.00231521635771339
1648	1648	hsa:6558	2	187	-0.0832973874517777	0.074	18.8433379167324	0.917	0.250418955495312
1649	1649	hsa:6579	2	4	-0.707106781186548	0.246	1.07475148209093	0.001	0.00229030403941985
1650	1650	hsa:6591	4	2000	-0.00363787429594672	0.457	337.294863373415	0.055	0.117719621233488
1651	1651	hsa:6608	3	36	-0.0659380473395787	0.318	5.43332957644884	0.094	0.134817834032988
1652	1652	hsa:6609	3	124	-0.100646085972651	0.079	17.8864368956112	0.219	0.0874910008702526
1653	1653	hsa:6610	3	124	-0.0871516386914019	0.102	16.0310979870613	0.514	0.2070022315168
1654	1654	hsa:6611	17	2699	0.000746752537165378	0.529	351.51777486805	0.451	0.580475777933028
1655	1655	hsa:6613	3	11	-0.429058165160516	0.065	1.94481437233731	0.112	0.0431167057541114
1656	1656	hsa:6616	8	2506	0.00829799494999774	0.698	234.156837996343	0.306	0.543305152577859
1657	1657	hsa:6647	21	2708	-0.0144336026992037	0.253	286.225003194896	0.497	0.386468866895482
1658	1658	hsa:6648	3	540	-0.0408177118524046	0.131	90.8481933257215	0.007	0.00733086762959406
1659	1659	hsa:6652	2	47	-0.151256554103218	0.107	7.72529810878435	0.257	0.126319561456058
1660	1660	hsa:6654	4	1962	-0.0111718393709868	0.304	209.815954777186	0.223	0.250241361080959
1661	1661	hsa:6655	3	1233	0.0294867239796195	0.889	134.924901649567	0.067	0.227573587236327
1662	1662	hsa:6657	20	2705	-0.00311090697826675	0.461	234.701490152903	0.462	0.542368806030464
1663	1663	hsa:6659	4	137	-0.0183302371849597	0.393	16.2345963978991	0.206	0.284472226321093
1664	1664	hsa:6667	5	2192	-0.00448318674898935	0.43	233.120555932287	0.379	0.458628404829335
1665	1665	hsa:6675	3	16	0.0106843460792672	0.544	3.61129770304082	0.026	0.0743757257505404
1666	1666	hsa:6677	8	2231	-0.011881861229958	0.267	254.648833685783	0.064	0.0866255452113
1667	1667	hsa:6688	2	142	-0.143491369701175	0.023	33.3416135067511	0.003	0.000730116879682324
1668	1668	hsa:6696	3	816	-0.0322724867040318	0.174	132.011550165679	0.000999000999000999	0.00167871840967074
1669	1669	hsa:6709	4	486	0.0148514286010253	0.673	52.0459979650515	0.002	0.0102438918922844
1670	1670	hsa:6713	3	8	-0.137504774554232	0.387	1.84130018258459	0.001	0.00342769222972965
1671	1671	hsa:6714	2	724	-0.00275272620502084	0.429	97.8552577598449	0.018	0.0452793514861638
1672	1672	hsa:6715	2	55	0.0235908770958037	0.589	6.52554155489935	0.178	0.341292248991968
1673	1673	hsa:6718	3	344	-0.0103271363311437	0.406	50.7842571512296	0.000999000999000999	0.0035733503505199
1674	1674	hsa:6720	2	206	-0.0613311947152629	0.136	25.2674796564705	0.000999000999000999	0.00134557872474359
1675	1675	hsa:6722	2	58	-0.185842803229616	0.051	6.36604377521809	0.409	0.101582699415683
1676	1676	hsa:6723	17	2699	-0.00240592749958518	0.459	292.912684815178	0.452	0.533769140973458
1677	1677	hsa:6732	3	12	-0.020806259464412	0.53	2.8108558934247	0.000999000999000999	0.00452360191551262
1678	1678	hsa:6750	2	4	-0.707106781186548	0.261	0.436156256339743	0.192	0.200122010345895
1679	1679	hsa:6752	2	104	0.127075744967026	0.95	25.5738250343755	0.000999000999000999	0.0075544911788388
1680	1680	hsa:6770	3	839	0.0317915951057237	0.841	116.934892214378	0.029	0.11496055300557
1681	1681	hsa:6772	1	57	NA	1	10.4358902689178	0.006	0.0366959748585245
1682	1682	hsa:6773	2	264	0.0183546006131555	0.655	33.4645177287379	0.108	0.258112157294788
1683	1683	hsa:6774	2	561	0.0224312316357706	0.742	71.3078781867773	0.164	0.377998812205933
1684	1684	hsa:6775	2	220	-0.0370420943784423	0.262	44.30512814733	0.005	0.0100054238657175
1685	1685	hsa:6776	1	40	NA	1	6.31423483533575	0.032	0.142144620037837
1686	1686	hsa:6777	2	358	-0.0191508680287184	0.313	79.9365417126885	0.399	0.384695164724372
1687	1687	hsa:6778	4	1953	-0.0128556478928587	0.288	169.818254038267	0.111	0.142034459412463
1688	1688	hsa:6783	5	2151	0.0324819489941361	0.954	219.974956859581	0.061	0.22369616606221
1689	1689	hsa:6788	4	1708	0.00314095316321055	0.562	216.00520369662	0.102	0.22121537363273
1690	1690	hsa:6789	19	2708	-0.0150642928702368	0.21	309.081049553586	0.488	0.335938419440422
1691	1691	hsa:6790	3	30	-0.329095414779998	0.037	8.28840249757681	0.000999000999000999	0.000414192716672494
1692	1692	hsa:6794	1	8	NA	1	1.81452110993395	0.015	0.0779955761681989
1693	1693	hsa:6804	2	21	-0.139414296135505	0.243	2.53561301084237	0.614	0.433051969530679
1694	1694	hsa:6809	3	146	0.00713839127619461	0.519	20.6901246534274	0.217	0.358558894888031
1695	1695	hsa:6812	4	229	0.0312054176421564	0.693	26.6907693716848	0.247	0.47330360075702
1696	1696	hsa:6820	2	91	-0.0497387599975728	0.302	10.7007235759529	0.105	0.141145116368595
1697	1697	hsa:6821	5	2013	-0.00575999118870812	0.381	236.891846912699	0.142	0.211911264943535
1698	1698	hsa:6822	3	185	-0.0103320466289838	0.415	21.6029529112098	0.077	0.141989697510442
1699	1699	hsa:6833	2	169	0.0283103819217376	0.647	32.1505269892403	0.027	0.088171762306212
1700	1700	hsa:6839	2	12	-0.497468338163091	0.038	1.88329914568447	0.187	0.0422580729425097
1701	1701	hsa:6843	23	2708	-0.000436969758473684	0.493	324.531691355173	0.485	0.581228985334963
1702	1702	hsa:6844	1	7	NA	1	1.84724657935667	0.067	0.248105198192608
1703	1703	hsa:6850	21	2708	-0.00755595112248156	0.395	357.967888595079	0.485	0.508148070949725
1704	1704	hsa:6865	3	319	-0.132215418288479	0.002	63.5381511620044	0.07	0.0013823415389497
1705	1705	hsa:6869	3	319	-0.131602679480756	0.003	40.6899668642788	0.197	0.00498431347346989
1706	1706	hsa:6870	3	319	-0.121594612287962	0.006	53.547708676149	0.006	0.000404351698302294
1707	1707	hsa:6880	6	22	-0.247288765253582	0.084	3.89672474810089	0.071	0.036511690792723
1708	1708	hsa:6885	1	32	NA	1	3.82331221964249	0.014	0.0737617712911363
1709	1709	hsa:6888	20	2708	-0.0119355602685276	0.253	267.811406117069	0.484	0.379605628172914
1710	1710	hsa:6890	7	1443	-0.0355262038091801	0.126	224.530397032555	0.000999000999000999	0.00125625249457501
1711	1711	hsa:6891	7	1443	-0.0356770010056717	0.125	184.887884411752	0.000999000999000999	0.00124727726286152
1712	1712	hsa:6892	3	8	-0.453632354363277	0.111	1.9478484322521	0.000999000999000999	0.00112075401011522
1713	1713	hsa:6898	3	381	0.0258663649728294	0.742	66.5137118770146	0.189	0.415723532566553
1714	1714	hsa:6900	2	5	0	0.601	1.37193156459211	0.021	0.067804974396791
1715	1715	hsa:6907	21	2708	0.00260324437414507	0.579	239.283569982098	0.484	0.636730709697888
1716	1716	hsa:6908	3	592	0.00477530546175806	0.567	53.6222617947389	0.054	0.137357467564509
1717	1717	hsa:6915	3	478	-0.0425406222008449	0.142	72.9817550661587	0.141	0.0983265125191166
1718	1718	hsa:6916	5	2183	-0.00710696652606214	0.367	212.604630497223	0.179	0.244559463457001
1719	1719	hsa:6921	20	2708	-0.0101154429648052	0.324	368.380191134502	0.501	0.457455156601019
1720	1720	hsa:6928	4	187	-0.0285201460689053	0.331	23.9614408403399	0.087	0.130953898589068
1721	1721	hsa:6932	2	245	-0.0161856200719529	0.358	21.9386290377116	0.154	0.214905912599175
1722	1722	hsa:6934	20	2708	-0.0109905206663351	0.313	413.12170996248	0.49	0.440923716108114
1723	1723	hsa:6935	6	654	-0.0649038220082818	0.019	113.000591412142	0.068	0.00988582052471927
1724	1724	hsa:6999	6	2312	-0.00189246681251587	0.457	378.895802497964	0.27	0.381571878623967
1725	1725	hsa:7003	20	2708	-0.00232939585695391	0.466	319.859167665017	0.481	0.559346851253607
1726	1726	hsa:7004	20	2708	-0.0024485338443101	0.467	288.892045562613	0.492	0.567678508464928
1727	1727	hsa:7006	2	117	-0.0533712703958311	0.26	13.5427045060073	0.027	0.0418321242678298
1728	1728	hsa:7018	2	100	-0.0478713553878169	0.286	10.8075378130424	0.469	0.403597935886697
1729	1729	hsa:7023	1	2	NA	1	0.650289655794243	0.002	0.0144292161968444
1730	1730	hsa:7029	2	80	-0.00506542890211356	0.499	13.5102946148818	0.077	0.163647362427717
1731	1731	hsa:7035	5	612	-0.0156836713166194	0.299	117.568037206816	0.000999000999000999	0.00272298089808901
1732	1732	hsa:7038	3	648	-0.0475771267539163	0.063	105.743507073513	0.47	0.13382663328268
1733	1733	hsa:7039	20	2708	0.00366545760807476	0.601	325.715984911263	0.501	0.662515397487362
1734	1734	hsa:7040	4	1963	-0.00765926147563869	0.373	352.75958407879	0.01	0.0245857244790675
1735	1735	hsa:7042	2	234	-0.0516451544372701	0.179	19.6918242679711	0.689	0.38144841260876
1736	1736	hsa:7044	3	243	-0.0961221183802304	0.046	27.0476162567906	0.766	0.15312462684076
1737	1737	hsa:7046	4	1634	0.0243733598708232	0.885	236.406469628986	0.005	0.0284106461273109
1738	1738	hsa:7048	3	1024	0.0472228045775121	0.958	174.28194218927	0.061	0.224389584662695
1739	1739	hsa:7054	2	166	-0.0397819392144206	0.275	29.8189842887091	0.136	0.160299563088606
1740	1740	hsa:7056	4	612	-0.0186186721268478	0.263	108.585321584864	0.001	0.00243100276628185
1741	1741	hsa:7057	3	1135	-0.0436419846181917	0.083	203.652165161036	0.001	0.000862923605863918
1742	1742	hsa:7059	3	831	-0.0403586017740496	0.128	81.0471383810833	0.859	0.352694280780785
1743	1743	hsa:7060	3	831	-0.0435189237667439	0.111	104.879025313888	0.021	0.0164602584090224
1744	1744	hsa:7067	3	1346	0.000476347594357736	0.517	173.678791083618	0.161	0.290169452439602
1745	1745	hsa:7068	20	2708	-0.005709163018309	0.398	331.418154881821	0.515	0.52982524191374
1746	1746	hsa:7070	3	428	-0.037708093729431	0.171	72.1902357976974	0.000999000999000999	0.00165274600580109
1747	1747	hsa:7074	3	1250	-0.026164410375192	0.16	201.604892380181	0.145	0.110515589607189
1748	1748	hsa:7076	4	1788	0.0120493614769276	0.762	246.778252320844	0.04	0.136876065028029
1749	1749	hsa:7078	3	717	-0.0138583692836886	0.352	119.464414038726	0.000999000999000999	0.00314826510160853
1750	1750	hsa:7082	2	347	0.00969023923382297	0.577	43.2774927158515	0.093	0.210623116785733
1751	1751	hsa:7083	3	242	-0.115028062561331	0.016	23.4839573518473	0.685	0.0604279928521864
1752	1752	hsa:7084	3	242	-0.122048331946517	0.014	26.9290084079075	0.324	0.0290109392561571
1753	1753	hsa:7086	19	2708	-0.0133294048306906	0.224	301.765246714242	0.514	0.364018725883947
1754	1754	hsa:7094	3	668	-0.0446265823883212	0.137	85.8894754637874	0.001	0.00135568755960265
1755	1755	hsa:7096	3	371	-0.0689005440120222	0.074	77.2684399161463	0.000999000999000999	0.000777143783633263
1756	1756	hsa:7097	2	282	-0.0486691265719745	0.208	65.1179406261975	0.000999000999000999	0.00196965651503294
1757	1757	hsa:7099	3	1443	-0.0217921600018445	0.22	310.704281141283	0.004	0.00707131801243299
1758	1758	hsa:7100	3	703	-0.00710606236836949	0.427	82.5874313110667	0.154	0.244736410899211
1759	1759	hsa:7108	2	7	-0.125988157669742	0.421	1.04321619367491	0.256	0.347868625355976
1760	1760	hsa:7124	3	1318	-0.0185560285563935	0.245	177.645272004271	0.000999000999000999	0.00227995674595344
1761	1761	hsa:7128	4	1747	-0.0273566937530503	0.157	278.686977911205	0.000999000999000999	0.00153083065705595
1762	1762	hsa:7132	2	210	0.0360717419087083	0.727	23.3304240019836	0.055	0.168706747044503
1763	1763	hsa:7133	2	74	-0.0880535938445031	0.172	16.2037373486915	0.000999000999000999	0.00166140927074449
1764	1764	hsa:7134	1	1	NA	1	0.355949777968127	0.005	0.0314915868327402
1765	1765	hsa:7139	2	26	-0.243599382882345	0.059	3.55282555282555	0.455	0.123961504035164
1766	1766	hsa:7143	4	1685	-0.022410192813182	0.175	271.362730280635	0.583	0.33490087799935
1767	1767	hsa:7156	7	2202	-0.0430570906799759	0.013	246.369069684067	0.363	0.0299947113302766
1768	1768	hsa:7157	4	2183	-0.0310831103835433	0.051	232.348028843274	0.696	0.153993548563087
1769	1769	hsa:7159	2	46	-0.143643263017096	0.18	5.15083303223214	0.865	0.445274627962138
1770	1770	hsa:7161	2	50	0.126530612244898	0.826	8.15715799202038	0.054	0.183319395236356
1771	1771	hsa:7166	2	37	-0.176490214614517	0.114	5.82044947366048	0.07	0.046529918602813
1772	1772	hsa:7168	4	1332	0.0112266973743897	0.697	185.570768814126	0.034	0.112384556826081
1773	1773	hsa:7169	4	1045	0.0376835246337531	0.913	154.318315438954	0.093	0.294309468716601
1774	1774	hsa:7170	4	1738	-0.0154378310880389	0.224	172.610910274543	0.441	0.327451142395354
1775	1775	hsa:7172	3	225	0.000782143898529386	0.513	35.5727655929491	0.025	0.068695302737642
1776	1776	hsa:7175	4	1691	-0.015886583780499	0.235	189.692234710228	0.561	0.39895962257244
1777	1777	hsa:7185	3	1235	-0.0144514111721463	0.295	256.0167260736	0.000999000999000999	0.00269052221486261
1778	1778	hsa:7186	2	461	0.012497130437967	0.619	65.5624056082772	0.000999000999000999	0.00518723532696733
1779	1779	hsa:7187	2	328	0.0126386822587957	0.599	39.7840632959899	0.004	0.0168533552185545
1780	1780	hsa:7188	20	2708	-0.0139203304879814	0.295	391.071068340286	0.497	0.428107761910012
1781	1781	hsa:7189	3	1442	-0.0314598676209838	0.123	135.098203516686	0.029	0.0236707203390834
1782	1782	hsa:7201	3	319	-0.133645142173163	0.003	58.1134413813313	0.000999000999000999	4.11125807281596e-05
1783	1783	hsa:7205	5	2013	-0.0227525583371055	0.17	294.872222715549	0.272	0.188377600925537
1784	1784	hsa:7220	2	22	0.145643816250884	0.782	3.48741068007123	0.195	0.439271272912832
1785	1785	hsa:7248	20	2708	-0.0152555164979607	0.223	393.175827334117	0.497	0.354631354864727
1786	1786	hsa:7249	3	1230	0.0117679505114827	0.685	160.18331958755	0.063	0.178789309046315
1787	1787	hsa:7252	4	516	-0.0532549384351304	0.099	104.439113675811	0.000999000999000999	0.00101090672388423
1788	1788	hsa:7253	3	516	-0.0542036418515159	0.091	72.7607330433018	0.001	0.000937723245681716
1789	1789	hsa:7263	3	375	0.0512219271360718	0.859	53.1477717918085	0.014	0.0651891494683426
1790	1790	hsa:7264	5	37	-0.211867524970076	0.063	4.65277370781958	0.269	0.0860511794675509
1791	1791	hsa:7270	1	7	NA	1	1.17657958208417	0.101	0.332556110976229
1792	1792	hsa:7272	4	64	-0.145846722052369	0.078	14.9393593760566	0.000999000999000999	0.000815049446618787
1793	1793	hsa:7291	2	47	-0.143502086436006	0.195	7.82113472939161	0.002	0.00345125188934783
1794	1794	hsa:7294	4	1801	-0.0134088110042943	0.284	202.155192737502	0.573	0.45819645394177
1795	1795	hsa:7296	5	776	-0.0105473570550366	0.356	124.446137604726	0.099	0.1531513914286
1796	1796	hsa:7297	2	300	0.0231197804245584	0.701	36.7281112638911	0.074	0.205365927906933
1797	1797	hsa:7298	2	125	-0.107193038441624	0.064	20.2510425354462	0.000999000999000999	0.000681406719676336
1798	1798	hsa:7305	4	1494	-0.0107121206918256	0.364	302.268341071366	0.000999000999000999	0.00324340225114932
1799	1799	hsa:7306	5	2120	-0.00796305603332602	0.359	205.805063341453	0.159	0.220520112134926
1800	1800	hsa:7307	2	34	-0.0514469507652828	0.408	5.66301647769538	0.01	0.0265267658255096
1801	1801	hsa:7321	3	174	-0.0245172772640062	0.35	19.0332123616527	0.275	0.321552606934621
1802	1802	hsa:7322	1	7	NA	1	1.76188715821743	0.047	0.190707560831788
1803	1803	hsa:7323	21	2708	-0.0117862692211212	0.263	258.353889996439	0.466	0.379828186140172
1804	1804	hsa:7324	1	5	NA	1	1.42942091382458	0.081	0.284577796069086
1805	1805	hsa:7326	5	77	0.139142805482921	0.931	15.1763902351058	0.052	0.195003902096665
1806	1806	hsa:7329	1	3	NA	1	0.710172891824268	0.008	0.0466265098984184
1807	1807	hsa:7341	2	4	-0.408248290463863	0.369	0.955769447512567	0.027	0.0558812420284211
1808	1808	hsa:7353	4	7	0.276026223736942	0.796	1.74531478935149	0.014	0.0612569414496716
1809	1809	hsa:7358	3	389	-0.0326990875775463	0.199	53.2421664167058	0.074	0.0768423390651644
1810	1810	hsa:7360	3	331	-0.0611506677319962	0.093	53.1950323245522	0.28	0.121037082861152
1811	1811	hsa:7368	6	2322	-0.0213217635045896	0.099	209.865735145038	0.532	0.207709278503328
1812	1812	hsa:7371	2	101	0.0778986100356378	0.827	13.6938304442892	0.05	0.173077986158139
1813	1813	hsa:7372	2	134	-0.0627682873728736	0.196	27.6445776886144	0.049	0.0542201080683846
1814	1814	hsa:7389	8	333	-0.0177625621460231	0.344	37.6374411108356	0.023	0.0462011325050436
1815	1815	hsa:7390	3	7	-0.327326835353989	0.215	0.797687261907445	0.405	0.299623809167221
1816	1816	hsa:7398	5	92	-0.237732024758549	0.004	19.313959831391	0.004	0.000192686749371592
1817	1817	hsa:7408	2	304	-0.0557899185894168	0.129	49.9292834118522	0.363	0.190178275918629
1818	1818	hsa:7409	3	1263	0.0119081335031459	0.662	226.879881961222	0.000999000999000999	0.00550316069986269
1819	1819	hsa:7410	20	2705	-0.00840176863615212	0.383	326.74719544898	0.491	0.502295475572325
1820	1820	hsa:7412	3	1195	-0.0167645536075695	0.282	218.335707760132	0.000999000999000999	0.00258465338904626
1821	1821	hsa:7414	2	138	0.014433343710726	0.58	22.2430223384352	0.000999000999000999	0.00489812141234665
1822	1822	hsa:7416	7	2520	-0.00873600646730792	0.333	274.164520248845	0.454	0.436805748659644
1823	1823	hsa:7419	1	4	NA	1	0.905159705159705	0.131	0.397265092207309
1824	1824	hsa:7421	4	1493	-0.019498563033643	0.238	275.587327478804	0.001	0.00222369109246169
1825	1825	hsa:7422	4	2135	-0.0147559937274701	0.252	204.289737310963	0.091	0.10950539007698
1826	1826	hsa:7423	2	316	-0.0270496589444807	0.265	36.9463652142551	0.23	0.231469901735194
1827	1827	hsa:7424	3	1326	0.0071753668264371	0.614	156.03004834587	0.083	0.202659312472211
1828	1828	hsa:7430	2	284	-0.0171463276649841	0.357	29.34027906138	0.566	0.525195650195528
1829	1829	hsa:7431	4	420	0.0208361040979339	0.674	73.2616554231164	0.000999000999000999	0.00559081986467286
1830	1830	hsa:7450	3	772	-0.0389224369794201	0.138	104.686175416451	0.000999000999000999	0.00136335402546787
1831	1831	hsa:7454	4	1722	-0.00874291836733574	0.379	383.120884974019	0.005	0.0137738765546485
1832	1832	hsa:7465	2	26	-0.232974082414596	0.101	3.44861258255754	0.494	0.199468953617218
1833	1833	hsa:7472	4	1384	0.0473183947737803	0.94	191.559732652032	0.000999000999000999	0.00748490746458673
1834	1834	hsa:7474	2	52	-0.254900416098178	0.017	7.99121790681424	0.000999000999000999	0.000203512531610489
1835	1835	hsa:7475	2	52	-0.267096608255985	0.013	6.66037914478281	0.047	0.00513265270886233
1836	1836	hsa:7476	2	52	-0.254900416098178	0.016	6.9069630097153	0.154	0.017262708190878
1837	1837	hsa:7479	3	434	0.0119999466133848	0.611	74.6079125940521	0.002	0.00941827956308041
1838	1838	hsa:7480	2	52	-0.262218131392862	0.014	9.04973964790478	0.844	0.0642589614700261
1839	1839	hsa:7481	2	52	-0.259778892961301	0.018	6.86903951491107	0.151	0.0187755606621222
1840	1840	hsa:7482	2	52	-0.254900416098178	0.016	6.76047156414129	0.233	0.024574541248688
1841	1841	hsa:7498	5	1966	-0.0100745415288225	0.291	220.318202583837	0.049	0.0748649829486549
1842	1842	hsa:7514	3	16	0.0901805418063227	0.691	3.06255212677231	0.009	0.0378124289495147
1843	1843	hsa:7525	4	1313	-0.0091492077326913	0.376	153.73078545366	0.022	0.0479352387671793
1844	1844	hsa:7529	3	904	-0.0187806689143176	0.274	92.4142190791741	0.417	0.362117448621906
1845	1845	hsa:7533	1	6	NA	1	1.11486599193021	0.101	0.332556110976229
1846	1846	hsa:7534	2	143	-0.0602304553382526	0.186	21.0875511140265	0.372	0.253994839114233
1847	1847	hsa:7535	2	302	-0.0122379463517783	0.404	72.8954939927417	0.000999000999000999	0.00355774071214368
1848	1848	hsa:7704	21	2708	-0.0306283059246974	0.045	221.347438442245	0.472	0.103053699314602
1849	1849	hsa:7706	6	2228	-0.0245844787857462	0.19	284.601672995539	0.424	0.283470744142867
1850	1850	hsa:7709	1	3	NA	1	0.586394067128012	0.033	0.145571174678017
1851	1851	hsa:7786	1	1	NA	1	0.225282329869486	0.179	0.486946135692307
1852	1852	hsa:7791	1	4	NA	1	0.92909857313527	0.015	0.0779955761681989
1853	1853	hsa:7832	7	565	0.0442685069437143	0.863	66.5444178380925	0.017	0.0766102384923601
1854	1854	hsa:7841	9	77	-0.0158889415812276	0.432	12.2653607736177	0.051	0.106089793712692
1855	1855	hsa:7849	2	253	0.000227238192274018	0.487	37.1461398011857	0.031	0.0784026346012965
1856	1856	hsa:7850	2	153	0.0632380593970967	0.831	19.1718549241485	0.003	0.0174367113067807
1857	1857	hsa:7852	3	985	-0.028231315615462	0.203	115.348691899759	0.002	0.00357651790373519
1858	1858	hsa:7855	1	22	NA	1	2.54892590672407	0.072	0.261438419517558
1859	1859	hsa:7867	4	1883	-0.0311505656516502	0.081	199.620233448036	0.888	0.261248945086034
1860	1860	hsa:7869	6	134	-0.0824135149881461	0.123	17.6315938958141	0.432	0.209084879043982
1861	1861	hsa:7874	21	2708	-0.0239828121925132	0.136	382.976963962625	0.488	0.246393872398781
1862	1862	hsa:7879	3	162	0.0109841838370148	0.549	29.205076302324	0.001	0.00467056925193366
1863	1863	hsa:7915	7	2284	-0.00195715398689009	0.459	387.414824088973	0.162	0.267604330254216
1864	1864	hsa:7923	20	2708	0.00968107408315304	0.722	318.983509186644	0.483	0.716097948689463
1865	1865	hsa:7941	4	1613	-0.00160841417922384	0.455	224.175205216575	0.001	0.00395632197825107
1866	1866	hsa:7976	3	1197	0.0421031678439876	0.93	151.599495393758	0.105	0.324819602955045
1867	1867	hsa:7991	14	2411	-0.0123033775565258	0.233	307.972320115073	0.442	0.337089884627938
1868	1868	hsa:8021	7	240	0.0854166149070011	0.945	24.0802831188152	0.207	0.514781771459888
1869	1869	hsa:8027	21	2708	-0.0161882322626067	0.267	420.729784235285	0.484	0.393651360431683
1870	1870	hsa:8030	3	786	-0.0066868340523783	0.394	89.2750630092957	0.028	0.0607527290878342
1871	1871	hsa:8031	21	2708	-0.0121643555702785	0.312	467.44133715592	0.508	0.450449740624655
1872	1872	hsa:8087	21	2705	-0.00751294680616088	0.388	342.017713421908	0.475	0.495986393356662
1873	1873	hsa:8091	4	1211	-0.00514638246722374	0.4	143.793472168022	0.4	0.45321303419973
1874	1874	hsa:8174	3	349	-0.0706917437155254	0.149	65.1434618939206	0.907	0.405621146574669
1875	1875	hsa:8189	9	69	-0.0897641850599371	0.145	11.6482429051236	0.038	0.0341685605135534
1876	1876	hsa:8202	2	86	-0.0123287786909218	0.452	8.60592836372653	0.462	0.535897406419793
1877	1877	hsa:8218	3	53	-0.105284687555655	0.157	10.805513860753	0.084	0.0702715716143537
1878	1878	hsa:8228	5	1513	0.0121480345974546	0.682	215.633966530335	0.111	0.271085129801199
1879	1879	hsa:8243	3	18	-0.136826945222646	0.254	2.02464215675225	0.154	0.165899705800622
1880	1880	hsa:8277	4	1211	-0.0109373635894805	0.313	134.791660255415	0.184	0.221980969752473
1881	1881	hsa:8309	5	2136	-0.011491399370455	0.255	242.765323306293	0.187	0.192797054410936
1882	1882	hsa:8312	2	161	0.0530968942950797	0.777	17.8384737871248	0.093	0.262124661296393
1883	1883	hsa:8317	5	46	-0.320465417891765	0.014	11.6499064535762	0.000999000999000999	0.000170314024177372
1884	1884	hsa:8318	5	46	-0.312774247862363	0.015	11.5123413655524	0.000999000999000999	0.000181445452405522
1885	1885	hsa:8322	21	2708	0.00107846888957211	0.559	247.111286524051	0.524	0.652578593313382
1886	1886	hsa:8323	2	279	0.0109402591784297	0.576	33.1204066451773	0.461	0.617638024983899
1887	1887	hsa:8324	1	22	NA	1	3.72133534702342	0.001	0.00790775527898214
1888	1888	hsa:8332	2	33	0.367179011501329	0.985	6.8913148344341	0.000999000999000999	0.00779721317769071
1889	1889	hsa:8334	9	2596	-0.0205547881586042	0.159	352.613345808532	0.265	0.175571342581346
1890	1890	hsa:8344	3	187	0.05125625224256	0.737	20.0897459594707	0.000999000999000999	0.00604761302339822
1891	1891	hsa:8345	3	187	0.051672969740467	0.741	19.9574645537948	0.000999000999000999	0.00607642906079315
1892	1892	hsa:8346	3	187	0.0493810235019786	0.734	21.2603971778284	0.000999000999000999	0.00602598676901819
1893	1893	hsa:8349	3	187	0.0531314809831415	0.751	23.6104546581611	0.000999000999000999	0.00614837503427218
1894	1894	hsa:8379	21	2708	-0.0253480045589885	0.08	256.386394529144	0.493	0.166948524110329
1895	1895	hsa:8382	4	1681	-0.00441296354447773	0.404	273.530591355542	0.238	0.321323158008801
1896	1896	hsa:8394	2	335	0.0257088029728762	0.722	41.2387174857614	0.108	0.276920394471277
1897	1897	hsa:8396	3	1169	0.00611382799458878	0.605	164.755824072271	0.01	0.0369515668919833
1898	1898	hsa:8399	3	1364	-0.00692309881193383	0.389	129.208719429045	0.007	0.0188050953607861
1899	1899	hsa:8408	3	382	-0.0569376041589471	0.088	50.1615764908199	0.978	0.297150080817508
1900	1900	hsa:8411	2	18	-0.367315443346227	0.054	1.64855397515948	0.307	0.0845424745464887
1901	1901	hsa:8424	3	145	-0.0149210063177046	0.417	22.4453666343575	0.005	0.0149556766934799
1902	1902	hsa:8431	1	4	NA	1	1.58513175393909	0.000999000999000999	0.00790085392538984
1903	1903	hsa:8434	4	907	-0.00905684182363005	0.352	158.455560231351	0.001	0.00315106154259289
1904	1904	hsa:8443	7	2060	-0.01684017190014	0.199	278.470685456705	0.161	0.142278835037532
1905	1905	hsa:8453	20	2708	-0.0104217428294983	0.312	479.757212517118	0.475	0.431142338299006
1906	1906	hsa:8454	20	2708	-0.0190461833816569	0.128	448.372779583184	0.474	0.230691505778394
1907	1907	hsa:8458	21	2708	0.000736116539947519	0.531	298.430372961411	0.479	0.60256497431592
1908	1908	hsa:8480	9	1622	-0.00224605678249027	0.46	263.32173219078	0.338	0.444865311137747
1909	1909	hsa:8491	4	1479	-0.0403436552027098	0.052	216.813931560135	0.002	0.00105779644451758
1910	1910	hsa:8493	4	1553	-0.0104343091969834	0.307	185.49912772401	0.109	0.147147349440614
1911	1911	hsa:8503	1	141	NA	1	28.7373847575682	0.177	0.48349418171427
1912	1912	hsa:8513	3	330	-0.02496574362344	0.261	42.439717782837	0.045	0.0639436283769329
1913	1913	hsa:8516	1	51	NA	1	12.3089917273404	0.000999000999000999	0.00790085392538984
1914	1914	hsa:8527	2	201	-0.00519458616644229	0.467	34.7992922029619	0.092	0.178188580961556
1915	1915	hsa:8528	2	31	-0.133962180397264	0.213	3.4532155174357	0.178	0.161985094598176
1916	1916	hsa:8553	5	1636	0.00909737076959595	0.676	196.018389854565	0.043	0.131913995601508
1917	1917	hsa:8554	20	2708	-0.00808227392415366	0.374	285.980092388651	0.497	0.498648355510676
1918	1918	hsa:8555	4	412	-0.0511784704885236	0.127	53.4445511183382	0.105	0.0709070372231777
1919	1919	hsa:8556	4	412	-0.0554433430292339	0.116	50.6274377232084	0.389	0.184933540332658
1920	1920	hsa:8560	1	13	NA	1	2.42444830151252	0.015	0.0779955761681989
1921	1921	hsa:8564	4	325	0.0600700193648852	0.888	52.3405946396772	0.084	0.268212096627079
1922	1922	hsa:8566	2	27	-0.241552433950847	0.071	3.75418704776503	0.656	0.189409216888808
1923	1923	hsa:8569	4	1977	-0.0214647023592972	0.141	200.182760635829	0.033	0.0296407411727746
1924	1924	hsa:8573	3	18	-0.204385006865824	0.177	1.85626761039605	0.529	0.315390812323595
1925	1925	hsa:8600	4	1752	-0.00963548915481338	0.343	320.418403182516	0.038	0.0696040879582718
1926	1926	hsa:8605	3	1594	-0.00451486034155093	0.415	312.680819747454	0.002	0.00671809043145412
1927	1927	hsa:8607	21	2708	0.000660026425235013	0.541	460.145067067751	0.476	0.606881113683039
1928	1928	hsa:8611	4	1537	-0.00575487605798126	0.392	248.235066078853	0.021	0.0477433467406676
1929	1929	hsa:8612	1	32	NA	1	4.7243333408471	0.005	0.0314915868327402
1930	1930	hsa:8613	19	2708	-0.0137035243227769	0.255	230.4770146532	0.505	0.392723647344139
1931	1931	hsa:8625	3	109	-0.0910660038630322	0.126	14.4522736173285	0.601	0.271147068813982
1932	1932	hsa:8626	3	144	-0.0947667522865815	0.112	15.2019205193517	0.476	0.209601130394922
1933	1933	hsa:8630	4	1367	0.00492959435172044	0.569	207.261647305952	0.051	0.131740586527626
1934	1934	hsa:8631	3	612	-0.00582146995272956	0.44	73.7427495886211	0.066	0.131814914825302
1935	1935	hsa:8639	2	57	-0.28903665650804	0.004	10.1006739850777	0.701	0.0192822901007067
1936	1936	hsa:8643	2	32	-0.206998877798201	0.123	5.90740031107004	0.209	0.119820120074769
1937	1937	hsa:8644	2	178	-0.0529119199526497	0.221	17.732723215292	0.048	0.0588335257374738
1938	1938	hsa:8646	5	1551	0.0383023665675883	0.952	280.972319388879	0.249	0.578276848175926
1939	1939	hsa:8648	5	2287	0.00391217054551677	0.613	257.673602413761	0.177	0.349481275001674
1940	1940	hsa:8649	4	1933	-0.0344889595565968	0.038	326.069148602442	0.04	0.0113833483150684
1941	1941	hsa:8650	3	92	-0.0853735558284127	0.155	9.17567342154498	0.742	0.363746290117908
1942	1942	hsa:8651	2	229	-0.0155465892564146	0.405	45.8163018731826	0.001	0.00356870751379738
1943	1943	hsa:8654	4	1557	-0.0150058944788003	0.248	174.621423635475	0.518	0.392085818349362
1944	1944	hsa:8659	2	45	-0.152894157431288	0.106	4.35094560782634	0.82	0.299245318382783
1945	1945	hsa:8661	2	19	-0.0173174777822044	0.493	2.88363275702725	0.069	0.149024901109976
1946	1946	hsa:8662	4	587	-0.047824353285285	0.086	55.5705253266	0.271	0.110914289738009
1947	1947	hsa:8664	4	587	-0.0513087340787743	0.078	66.6821677163695	0.382	0.134480703931019
1948	1948	hsa:8665	5	1683	0.013182919417333	0.738	266.671230969047	0.026	0.0950471861082285
1949	1949	hsa:8666	2	19	-0.0173174777822044	0.491	3.77753984176002	0.009	0.0283781191476714
1950	1950	hsa:8667	4	587	-0.049713771039501	0.076	68.8167888546574	0.415	0.140557968917486
1951	1951	hsa:8668	2	19	-0.0173174777822044	0.493	2.62985370691793	0.087	0.177958759240567
1952	1952	hsa:8672	3	23	-0.271160942879265	0.052	2.44107476951514	0.433	0.10793110147184
1953	1953	hsa:8674	2	13	0.174714139453653	0.784	2.7064310348714	0.015	0.0640102837173771
1954	1954	hsa:8675	2	7	-0.534522483824849	0.131	1.24453711426188	0.177	0.110466659125263
1955	1955	hsa:8677	2	7	-0.534522483824849	0.143	1.84020467506706	0.011	0.0117263542401671
1956	1956	hsa:8678	3	18	-0.239246854188424	0.154	2.6510019610937	0.056	0.0496156508277689
1957	1957	hsa:8683	3	25	0.339451429113611	0.983	4.96928070689539	0.031	0.136851629432325
1958	1958	hsa:8692	8	2231	-0.0110048416529017	0.283	269.009449474108	0.049	0.0731934007037718
1959	1959	hsa:8697	2	72	-0.0441212390293265	0.329	9.34069382142776	0.002	0.00547870910232844
1960	1960	hsa:8698	4	1587	0.00196748193809191	0.537	323.27069431489	0.052	0.127843576431861
1961	1961	hsa:8702	18	2707	-0.0211535401575439	0.098	346.983910389022	0.546	0.210175362932689
1962	1962	hsa:8703	17	2707	-0.0212691670113917	0.102	329.637058635879	0.506	0.20459002350316
1963	1963	hsa:8704	16	2707	-0.0206602668432758	0.103	289.452251302426	0.457	0.190924597376198
1964	1964	hsa:8706	2	23	-0.324656502371783	0.039	2.02844262110317	0.862	0.147673574828884
1965	1965	hsa:8707	3	50	0.0404061017820884	0.632	7.92537024096657	0.049	0.138575633209208
1966	1966	hsa:8717	2	118	-0.00178760778147418	0.509	20.3620945382413	0.000999000999000999	0.00436492265659255
1967	1967	hsa:8733	1	2	NA	1	0.905637580866939	0.000999000999000999	0.00790085392538984
1968	1968	hsa:8735	2	113	-0.0760217263128845	0.216	20.4922435362802	0.89	0.509245814575366
1969	1969	hsa:8737	3	746	0.0319285525425011	0.827	102.688934891664	0.002	0.0122471400606576
1970	1970	hsa:8743	3	692	-0.00486873814883809	0.446	85.2695041462714	0.001	0.00388697545625112
1971	1971	hsa:8760	4	1514	-0.020838421707588	0.176	140.068044049988	0.684	0.375245191796225
1972	1972	hsa:8761	4	47	-0.144813986428637	0.094	9.18691251718774	0.025	0.0165753488844413
1973	1973	hsa:8764	2	48	-0.0954386039911678	0.218	9.96040844848184	0.001	0.00205596137794819
1974	1974	hsa:8766	4	1192	0.00587217157815057	0.606	188.678083812415	0.102	0.233875453375244
1975	1975	hsa:8767	2	363	0.0728356528415281	0.952	51.8442170277033	0.001	0.00757501213806061
1976	1976	hsa:8772	21	2708	-0.0161415295959656	0.256	418.765205945303	0.507	0.394804175287301
1977	1977	hsa:8773	2	13	-0.188712839024099	0.232	2.88528278069562	0.015	0.0231793159884812
1978	1978	hsa:8777	3	276	0.00995633209896663	0.588	34.9484076192196	0.048	0.128915451278629
1979	1979	hsa:8787	3	789	0.00294678385135803	0.534	79.0419769310027	0.188	0.331160355337833
1980	1980	hsa:8789	2	109	0.0718502014890115	0.798	13.3475058043865	0.052	0.173542838407253
1981	1981	hsa:8792	2	170	-0.081318039883285	0.109	30.2692514031964	0.000999000999000999	0.00110254013705438
1982	1982	hsa:8793	5	1746	-0.0204655256426544	0.203	254.773072679583	0.323	0.244221723753982
1983	1983	hsa:8794	2	17	-0.281800930988317	0.125	2.81433176295562	0.545	0.251136751146164
1984	1984	hsa:8795	3	596	0.0690816069728084	0.977	89.1456484006943	0.002	0.0141428111213565
1985	1985	hsa:8802	2	9	-0.392837100659193	0.123	3.42969140950792	0.000999000999000999	0.00122930275870107
1986	1986	hsa:8807	4	1825	-0.0184988420856726	0.217	373.20268297385	0.000999000999000999	0.00204569925767457
1987	1987	hsa:8809	2	147	0.00597402761976384	0.567	27.8060140206929	0.000999000999000999	0.00480117630153943
1988	1988	hsa:8813	2	13	-0.0358057437019716	0.488	3.16007934540045	0.004	0.0141303343440149
1989	1989	hsa:8817	3	955	-0.00415334957704903	0.424	107.775195545838	0.004	0.0125156027297747
1990	1990	hsa:8818	2	19	-0.190492255604248	0.203	2.98091202127899	0.002	0.00357651790373519
1991	1991	hsa:8821	3	953	-0.00512362982142396	0.423	143.641899844315	0.131	0.215719542720437
1992	1992	hsa:8824	1	3	NA	1	0.706016274823614	0.016	0.0821626649078777
1993	1993	hsa:8826	2	379	0.0317774272029341	0.794	48.1216464170593	0.094	0.268326295421076
1994	1994	hsa:8829	5	134	-0.115860030755048	0.066	22.7976286545094	0.949	0.236158178483317
1995	1995	hsa:8835	20	2708	-0.0141800521588002	0.281	318.394081312194	0.491	0.411251782354305
1996	1996	hsa:8836	4	189	-0.024567372596782	0.338	35.0507359736717	0.001	0.00303945305591867
1997	1997	hsa:8837	3	745	0.00854454194923992	0.604	106.707990965535	0.000999000999000999	0.00507633692273624
1998	1998	hsa:8841	2	106	-0.115068490473756	0.188	14.2323738250344	0.829	0.445557247070729
1999	1999	hsa:8844	6	2440	-0.000416793299064144	0.51	426.816816298348	0.4	0.528285598168136
[truncated: 710 more rows]
