# Supplementary material for: GeneSurrounder: network-based identification of disease genes in expression data
Source: BMC Bioinformatics. 2019 May 6;20:229. doi: 10.1186/s12859-019-2829-y (PMC6503437; doi:10.1186/s12859-019-2829-y)
Supplement: Supplementary file 4 — Table of the full results of GeneSurrounder applied to GSE13507. (CSV 463 kb) [file 12859_2019_2829_MOESM4_ESM.csv]

	X1	gene.id	radius	size	observed.tau_b	p.Decay	observed.cor	p.Sphere	p.Fisher
1	1	hsa:2	6	3660	-0.0544613255398796	0.003	556.424305777702	0.468	0.0106260756826234
2	2	hsa:53947	3	70	-0.0312070251175935	0.349	9.8429908625916	0.026	0.0517430521948961
3	3	hsa:65985	19	4500	-0.0195011988509274	0.125	529.177440594161	0.481	0.229156189227192
4	4	hsa:51166	4	840	0.054372787899395	0.947	160.383231818215	0.196	0.498200576271316
5	5	hsa:15	11	4384	-0.0235048252591224	0.057	366.526736518673	0.424	0.114138837977809
6	6	hsa:60496	4	207	-0.00191923140503201	0.515	49.1303592750061	0.014	0.0427717844226109
7	7	hsa:10157	5	1832	0.061953262304546	0.991	273.531754000244	0.007	0.0414200353119543
8	8	hsa:18	2	172	-0.0218200445512367	0.388	31.337094957395	0.001	0.00343554802471631
9	9	hsa:8647	20	4500	-0.0337894323783226	0.018	348.391035943184	0.47	0.0488345556513795
10	10	hsa:5244	6	3151	-0.0180808921599555	0.111	418.436864472789	0.002	0.00208964896509243
11	11	hsa:4363	23	4508	-0.0608542587904998	0.001	567.668523817853	0.473	0.00409448437516042
12	12	hsa:1244	20	4500	-0.0335425576004051	0.019	392.301011343073	0.484	0.0523159214364587
13	13	hsa:6833	3	1266	-0.0113734555981635	0.336	156.271068418567	0.000999000999000999	0.00302077725258769
14	14	hsa:10152	22	4508	-0.0642414536504443	0.001	710.714098696638	0.504	0.00433083888210603
15	15	hsa:25	11	4411	-0.0511355932206126	0.002	641.625207090695	0.738	0.0110971872599385
16	16	hsa:27	4	2737	-0.0608907162154042	0.006	335.279858500713	0.001	7.81425065324172e-05
17	17	hsa:3983	2	106	-0.0175394516671899	0.444	19.0889885135844	0.001	0.00387154058201623
18	18	hsa:84448	5	3540	-0.066781163101246	0.001	503.680778602061	0.219	0.00206439010336436
19	19	hsa:22885	11	4409	-0.0645066790163978	0.001	448.344730306122	0.442	0.00385609669874187
20	20	hsa:28	7	2884	0.0453965056281356	0.991	350.405610995867	0.014	0.0732233466408199
21	21	hsa:30	5	3235	-0.0119260564913652	0.219	487.360653837971	0.001	0.00206439010336436
22	22	hsa:10449	5	2198	0.019791734704251	0.825	408.995650517269	0.001	0.00668260491659442
23	23	hsa:31	3	695	0.0300076500035952	0.844	98.5265757780359	0.004	0.0225890310587907
24	24	hsa:32	4	2158	0.0117075496164447	0.738	389.23538295104	0.001	0.00606013624922249
25	25	hsa:33	4	1966	0.0120278826205382	0.717	203.842513036548	0.003	0.0153620600441263
26	26	hsa:34	2	146	0.0711411993689665	0.843	36.9538065466786	0.001	0.00681021225476832
27	27	hsa:36	2	54	0.00919497836096919	0.573	8.64979186928057	0.000999000999000999	0.00484595679093591
28	28	hsa:37	5	2260	0.0256788410710827	0.883	426.000290674209	0.029	0.119453826127462
29	29	hsa:38	5	2549	0.0245064374484994	0.907	549.809916833797	0.000999000999000999	0.00725452089972155
30	30	hsa:39	4	1096	0.0529962329654438	0.964	236.474845663862	0.003	0.0197980737707908
31	31	hsa:125981	17	4500	-0.0423380744214795	0.014	420.441435527861	0.485	0.0406877464510243
32	32	hsa:340485	4	1897	-0.00671114104727218	0.372	262.244867035237	0.000999000999000999	0.00330660662127573
33	33	hsa:55331	2	71	-0.302144592348581	0.001	7.41178514192136	0.146	0.00143545797469337
34	34	hsa:22985	28	4507	-0.0447657132419037	0.001	854.882183930823	0.469	0.00406384175328394
35	35	hsa:47	4	1442	0.0194431749593015	0.789	283.304272681717	0.000999000999000999	0.00642057123761161
36	36	hsa:130013	5	993	-0.0275757373325502	0.162	80.257595082261	0.251	0.170880480713748
37	37	hsa:48	5	1491	0.01720611432141	0.767	207.387966260991	0.063	0.194728267828559
38	38	hsa:50	4	420	0.0630662633539638	0.941	69.9785108838607	0.000999000999000999	0.00749187059990807
39	39	hsa:641371	3	5	-0.597614304667197	0.178	1.80157510613993	0.01	0.0130494326081271
40	40	hsa:134526	7	4204	0.0121127025234798	0.801	277.397497911854	0.349	0.635855918296576
41	41	hsa:10965	3	5	-0.358568582800318	0.324	1.79008782953608	0.017	0.0341581577692214
42	42	hsa:122970	3	5	-0.597614304667197	0.167	1.29920935831438	0.008	0.0101777484723672
43	43	hsa:11332	13	4368	-0.0338441125396081	0.02	637.85696028205	0.522	0.0580684356717486
44	44	hsa:10005	20	4500	-0.0245454548500004	0.075	870.368026835861	0.544	0.171322186460938
45	45	hsa:51	2	137	0.0174769935728575	0.59	28.004462789262	0.005	0.0201365528204597
46	46	hsa:8309	5	3201	-0.0123951833307757	0.21	502.472807574275	0.000999000999000999	0.00198658794284893
47	47	hsa:8310	1	14	NA	1	2.64001861497866	0.029	0.131673324020874
48	48	hsa:52	11	4390	-0.0469098820776895	0.000999000999000999	896.148647043677	0.877	0.00704403865016622
49	49	hsa:53	16	4492	-0.0278724845482097	0.031	567.172846785156	0.573	0.0893592163418458
50	50	hsa:54	16	4492	-0.0279372585030707	0.029	662.192753270232	0.569	0.0842266201828431
51	51	hsa:51205	3	207	0.000954361630945481	0.538	38.2443721911797	0.000999000999000999	0.00458383067532162
52	52	hsa:55	18	4500	-0.0273523926100312	0.035	630.039555765341	0.53	0.0925141458381773
53	53	hsa:93650	18	4500	-0.0272165429594416	0.036	544.67340861146	0.517	0.092761254041935
54	54	hsa:23205	5	3208	-0.0135782429644699	0.181	402.488507915912	0.011	0.0143732644435151
55	55	hsa:81616	19	4500	-0.0301146431984838	0.044	525.463303394534	0.532	0.11129748939156
56	56	hsa:2180	2	94	-0.096877887335903	0.138	13.3211375805677	0.003	0.00363891285783353
57	57	hsa:2181	2	94	-0.101491120066184	0.128	15.7264055531662	0.167	0.103577119031278
58	58	hsa:2182	2	94	-0.106104352796465	0.121	20.9820377256657	0.16	0.0957264143765086
59	59	hsa:51703	5	3208	-0.0138479785262223	0.174	491.155035060433	0.000999000999000999	0.00167871840967074
60	60	hsa:23305	11	4383	-0.02838282102025	0.047	416.947078856052	0.422	0.0975903734757559
61	61	hsa:116285	7	3318	0.0056041392788219	0.649	470.138382239468	0.001	0.00541271051897786
62	62	hsa:348158	20	4500	-0.0168942244311868	0.156	395.585231225785	0.49	0.272986285760593
63	63	hsa:6296	3	60	0.0168594319703475	0.606	12.2041046913069	0.000999000999000999	0.0050911446790911
64	64	hsa:341392	18	4492	-0.0174571380471983	0.149	435.065677495916	0.545	0.285092764629559
65	65	hsa:54988	20	4500	-0.0172584676944996	0.154	635.28220334716	0.512	0.279140317644142
66	66	hsa:84532	3	451	0.0268986641093701	0.732	54.1415152588727	0.000999000999000999	0.00601156246399
67	67	hsa:55902	2	120	-0.0338247719688761	0.322	19.3321072779263	0.26	0.291368822371171
68	68	hsa:79611	17	4492	-0.0198595309366151	0.12	521.028081175204	0.466	0.217183951484684
69	69	hsa:59	5	2547	-0.050918171549235	0.005	399.385104236859	0.000999000999000999	6.59693913379782e-05
70	70	hsa:60	6	4181	-0.062845228115799	0.000999000999000999	525.837597343831	0.472	0.0040832154508691
71	71	hsa:70	4	1957	-0.0409247015867064	0.047	273.370307844819	0.000999000999000999	0.000514904131328276
72	72	hsa:71	21	4507	-0.0654044336540711	0.001	829.439757565208	0.503	0.00432324495509586
73	73	hsa:72	5	2547	-0.0509484104197119	0.004	401.122966424627	0.000999000999000999	5.36671955931167e-05
74	74	hsa:87	4	2566	-0.0477538340365614	0.013	465.59738883549	0.000999000999000999	0.000159111177932933
75	75	hsa:88	3	1091	-0.0551752641996679	0.037	125.392745613115	0.008	0.00270104472667751
76	76	hsa:89	13	4448	-0.0679083837679303	0.001	556.976144273726	0.512	0.00439151919765748
77	77	hsa:81	19	4500	-0.069288679075595	0.001	866.183865731678	0.52	0.00445207450812218
78	78	hsa:90	21	4507	-0.0614838188598141	0.000999000999000999	774.940656985387	0.526	0.00449344241035402
79	79	hsa:91	4	2057	-0.0168254416234393	0.207	270.710969399501	0.000999000999000999	0.00196118360825337
80	80	hsa:130399	6	4067	-0.0572669137687075	0.000999000999000999	437.908922083441	0.258	0.00238760841371722
81	81	hsa:92	4	344	-0.0770080143983369	0.036	70.1149065458911	0.000999000999000999	0.000403983696617667
82	82	hsa:93	4	336	-0.0613981076873125	0.075	59.1132546799079	0.000999000999000999	0.000786640005851228
83	83	hsa:91703	19	4500	-0.0273825154508777	0.019	453.837733632192	0.48	0.0519592435310506
84	84	hsa:98	18	4500	-0.00749048683240579	0.313	598.676192121113	0.533	0.465584028127835
85	85	hsa:100	2	95	0	0.543	19.6844389557165	0.000999000999000999	0.0046214131877436
86	86	hsa:102	20	4500	-0.0435638788741958	0.028	778.012328853198	0.538	0.0782642209536174
87	87	hsa:6868	23	4508	-0.0646088305567789	0.001	869.798079143501	0.489	0.00421671940549132
88	88	hsa:107	16	4494	-0.0337652299413587	0.037	497.254180284671	0.465	0.087101262899601
89	89	hsa:55811	11	4413	-0.0432986894033015	0.001	758.327087098473	0.76	0.00621846601475977
90	90	hsa:108	18	4500	-0.0342568904225533	0.035	450.9335381581	0.519	0.0909750177107575
91	91	hsa:109	18	4500	-0.0340874846762597	0.037	540.900256927325	0.483	0.0897941975470895
92	92	hsa:196883	16	4494	-0.0334573338265933	0.038	696.12847739517	0.517	0.096852452415189
93	93	hsa:111	1	110	NA	1	16.2786975056176	0.007	0.0417329159094878
94	94	hsa:112	19	4502	-0.0467900283091701	0.001	687.487235715018	0.492	0.00423957966600421
95	95	hsa:113	8	4359	-0.032451405325826	0.041	471.777248282736	0.194	0.046404274962292
96	96	hsa:114	2	1003	0.00441946050338752	0.549	69.9264687973289	0.000999000999000999	0.00466645152609043
97	97	hsa:115	1	110	NA	1	21.462520676156	0.002	0.0144292161968444
98	98	hsa:116	10	4354	-0.0529163491264946	0.001	462.748084395165	0.449	0.00391011096392969
99	99	hsa:117	5	3764	-0.0486199575968756	0.001	251.937431306339	0.156	0.0015234421099115
100	100	hsa:124	2	243	0.0226560941274487	0.629	33.3619458085896	0.000999000999000999	0.00526096530090356
101	101	hsa:125	4	1681	0.0457881481129878	0.962	216.807377677427	0.014	0.0714805854578388
102	102	hsa:126	2	243	0.02095688706789	0.614	36.6554340144867	0.000999000999000999	0.0051503099799323
103	103	hsa:127	10	4370	-0.0126209499136228	0.182	314.32561205132	0.334	0.23101645862244
104	104	hsa:128	18	4500	-0.0150892178646642	0.167	838.882372573344	0.537	0.305941581106496
105	105	hsa:130	10	4370	-0.0121115677887699	0.188	374.149637144783	0.408	0.273664640175686
106	106	hsa:55256	20	4500	-0.0204543220479385	0.089	433.950433338097	0.489	0.179938083641615
107	107	hsa:9370	11	4408	-0.0391925362446352	0.003	331.774193248223	0.354	0.00833415264024446
108	108	hsa:51094	4	2094	-0.0195311331674826	0.159	354.507603791971	0.038	0.0369107000243387
109	109	hsa:79602	4	2094	-0.0204463996590131	0.142	288.001622951158	0.001	0.00140007505705155
110	110	hsa:132	2	187	0.0489069569430693	0.762	44.3272459444141	0.000999000999000999	0.0062273620269624
111	111	hsa:84890	1	3	NA	1	0.721157285720273	0.077	0.274424138998891
112	112	hsa:135	3	1109	0.0496485416786609	0.861	128.96777769027	0.000999000999000999	0.0069313644274543
113	113	hsa:136	20	4500	-0.0433977772889016	0.029	588.411624789219	0.56	0.0831533138145973
114	114	hsa:83440	3	194	0.0320262773531596	0.733	29.3751480482322	0.03	0.105929512762396
115	115	hsa:56985	5	2562	0.014007009826018	0.786	313.159255216423	0.087	0.251826674624981
116	116	hsa:148	12	4411	-0.0668758058098489	0.001	627.285485745664	0.592	0.00499174632246352
117	117	hsa:146	5	3432	-0.0545247040463857	0.000999000999000999	435.009196437233	0.458	0.00397587964073516
118	118	hsa:153	9	4350	-0.0374809134723322	0.039	389.912607178641	0.416	0.0830873814831263
119	119	hsa:154	9	4354	-0.0404986037018986	0.027	378.429813133671	0.409	0.060802300112133
120	120	hsa:155	5	3419	-0.0238434845390972	0.162	367.5234381085	0.026	0.0272508720880002
121	121	hsa:156	5	3371	-0.0303137758536683	0.098	227.291925952113	0.000999000999000999	0.00100168948332011
122	122	hsa:157	20	4500	-0.0428547317060326	0.042	493.509005757142	0.486	0.0998479988297098
123	123	hsa:158	2	203	-0.017007811916006	0.395	30.0544686972221	0.000999000999000999	0.00348737422166985
124	124	hsa:159	19	4500	-0.020362792008256	0.088	927.304244755569	0.519	0.186628117060543
125	125	hsa:122622	3	594	0.074132579801293	0.985	77.0912716245147	0.014	0.0728637617871698
126	126	hsa:125061	22	4508	-0.0198239353173453	0.106	732.219447982683	0.495	0.207126043906346
127	127	hsa:174	5	3371	-0.0683751513645395	0.000999000999000999	303.675850289646	0.059	0.000632966417831276
128	128	hsa:116986	5	3752	-0.0596790946809215	0.001	298.625082172729	0.119	0.00119433006071748
129	129	hsa:55750	20	4502	-0.0357956792196654	0.022	681.243377688742	0.528	0.0633695990715709
130	130	hsa:79814	19	4500	-0.0369421516235041	0.014	657.009995148755	0.547	0.0449678098937492
131	131	hsa:10554	18	4500	-0.045966973023745	0.011	487.015331006728	0.515	0.0349725850982048
132	132	hsa:10555	2	132	-0.086995213330458	0.102	19.6877416786585	0.03	0.0207753815108346
133	133	hsa:56894	18	4500	-0.0465416665899743	0.011	572.973693281302	0.573	0.0382385964699477
134	134	hsa:56895	4	2012	-0.00674951090511547	0.337	236.415671813447	0.000999000999000999	0.00302876717494252
135	135	hsa:375790	6	2744	-0.0704186726243626	0.001	452.222988880832	0.013	0.000159257295606536
136	136	hsa:181	6	4095	-0.020144034993134	0.146	418.919892249856	0.155	0.108363275681589
137	137	hsa:185	11	4387	-0.068431578226365	0.001	536.86680061669	0.497	0.00427763950433822
138	138	hsa:186	11	4387	-0.0594398864021435	0.001	759.055704124718	0.794	0.00646191111479341
139	139	hsa:189	5	1849	0.051700898168477	0.992	144.512929180418	0.168	0.465274132428997
140	140	hsa:64902	6	2726	0.0346751104343179	0.936	208.921656316369	0.047	0.181411899130333
141	141	hsa:191	4	980	0.081757268039539	1	171.575522398003	0.023	0.109762004450219
142	142	hsa:10768	5	2588	0.0356507000538735	0.979	332.099516596906	0.018	0.0887903353301276
143	143	hsa:23382	4	980	0.0866579068098621	1	163.331764746753	0.029	0.131673324020874
144	144	hsa:9447	4	439	-0.0401817949149554	0.149	63.5158516554718	0.001	0.0014619230735508
145	145	hsa:84962	5	1912	-0.0247780445588063	0.126	239.559075114741	0.000999000999000999	0.00125625249457501
146	146	hsa:204	2	210	-0.000674669483424637	0.459	41.1550078778604	0.000999000999000999	0.00398356050983087
147	147	hsa:50808	3	288	0.00620855704720991	0.559	37.9211730950688	0.003	0.0123942857311286
148	148	hsa:205	9	4366	-0.0258203431068356	0.014	542.406558268952	0.474	0.0399171718365555
149	149	hsa:26289	18	4500	-0.0277621274757351	0.017	359.814123556817	0.485	0.0478057329228924
150	150	hsa:122481	16	4494	-0.0268962897963503	0.021	461.814453597094	0.508	0.0591061251839622
151	151	hsa:10327	4	906	0.0370613675350055	0.883	138.459456603866	0.000999000999000999	0.00708621601332994
152	152	hsa:231	5	2785	0.0601956293727811	0.998	405.838010639235	0.03	0.13498628340572
153	153	hsa:57016	5	2785	0.0600930904103204	0.998	316.142700019622	0.006	0.0366345709007994
154	154	hsa:1645	10	4367	-0.0271389037459024	0.035	401.37994637317	0.501	0.0884387613931636
155	155	hsa:8644	3	1343	0.00753902354343127	0.624	171.813632436801	0.001	0.00522872075830719
156	156	hsa:1109	1	30	NA	1	3.55481775301693	0.021	0.102127889666433
157	157	hsa:6718	10	4368	-0.0281507836437036	0.047	283.784180551525	0.545	0.119483143994153
158	158	hsa:207	20	4508	-0.0565131048676925	0.000999000999000999	780.678814669353	0.494	0.00425105237093712
159	159	hsa:84335	21	4508	-0.0552012437982938	0.000999000999000999	863.895498560856	0.504	0.00432701561465924
160	160	hsa:208	20	4508	-0.0565032243516856	0.000999000999000999	724.331495211912	0.498	0.00428146170896484
161	161	hsa:10000	7	4345	-0.0565077337493324	0.000999000999000999	400.28345330054	0.329	0.00296476404513289
162	162	hsa:210	6	1122	0.063283451382453	0.995	185.113819077206	0.000999000999000999	0.0078663321523807
163	163	hsa:211	4	550	0.038817058806141	0.893	89.8735570722786	0.000999000999000999	0.00715642124409274
164	164	hsa:212	1	12	NA	1	1.64621083132946	0.002	0.0144292161968444
165	165	hsa:216	4	1548	0.0437695250064478	0.959	291.384603598171	0.02	0.0950155566787249
166	166	hsa:8854	4	1548	0.0409816086982244	0.946	170.256633392622	0.001	0.00753325151751113
167	167	hsa:220	19	4500	-0.0227928343931896	0.079	744.837794933526	0.492	0.165095094484644
168	168	hsa:219	17	4500	-0.0104437063675058	0.259	904.262428082887	0.508	0.398426468377748
169	169	hsa:10840	3	163	0.0557707677923428	0.8	29.5327254629216	0.000999000999000999	0.00649901964485869
170	170	hsa:160428	5	1189	0.0469592770185627	0.964	231.947697039817	0.004	0.0252881296230137
171	171	hsa:217	4	1829	0.0581033102152149	0.99	282.07271198531	0.047	0.189268127350733
172	172	hsa:218	2	196	0.0888417895594315	0.901	15.3893572287283	0.005	0.0288435660825879
173	173	hsa:224	3	671	0.0551432796022127	0.937	83.1398822151253	0.048	0.184474742886453
174	174	hsa:221	19	4500	-0.0237215557326478	0.073	478.93655115048	0.459	0.147296802382651
175	175	hsa:222	3	505	0.067109470467976	0.946	61.4400748914151	0.014	0.0705138459717313
176	176	hsa:8659	4	1272	0.0194713261611857	0.809	214.140532740116	0.001	0.00656884671749278
177	177	hsa:7915	3	172	-0.00394155732888593	0.481	35.2004939556499	0.024	0.063048588697502
178	178	hsa:4329	1	25	NA	1	7.64409561110327	0.000999000999000999	0.00790085392538984
179	179	hsa:223	3	671	0.0522393258548275	0.928	97.7198914331332	0.000999000999000999	0.00740126661945491
180	180	hsa:226	10	4381	-0.0464157742036345	0.002	645.243065438082	0.867	0.0127576005106817
181	181	hsa:229	16	4492	-0.0343240624467594	0.014	408.854472064497	0.459	0.0388606117955217
182	182	hsa:230	5	3037	-0.0134723151367826	0.225	342.245717293493	0.000999000999000999	0.00211297919342748
183	183	hsa:56052	5	40	-0.0542209668064004	0.33	15.2959732819315	0.000999000999000999	0.00297277496829786
184	184	hsa:144245	3	20	-0.179546211614902	0.206	6.30008068518284	0.000999000999000999	0.00195270587536324
185	185	hsa:79087	5	33	0.00912414835752265	0.553	9.11385669788582	0.001	0.0047005843637124
186	186	hsa:79868	12	87	-0.0354314147329161	0.372	23.7939336733714	0.000999000999000999	0.00330660662127573
187	187	hsa:199857	6	44	-0.0996575457373279	0.207	16.4448583850573	0.000999000999000999	0.00196118360825337
188	188	hsa:85365	6	40	-0.174253758839331	0.062	15.16333166609	0.000999000999000999	0.000662079212529112
189	189	hsa:10195	12	87	-0.0490789096458706	0.333	16.078577242505	0.000999000999000999	0.0029967896106389
190	190	hsa:29880	5	44	-0.0288409879428515	0.405	8.33887360899185	0.000999000999000999	0.00356554676466762
191	191	hsa:29929	6	44	-0.117016143677846	0.149	10.9642594864646	0.000999000999000999	0.00146061138771272
192	192	hsa:79053	11	87	-0.0497486749498951	0.314	14.0005259602793	0.001	0.00284676091762559
193	193	hsa:79796	6	40	-0.144115338424578	0.11	7.24967228341719	0.003	0.00297541790815624
194	194	hsa:238	2	265	-0.0183689393502872	0.373	35.379598673937	0.000999000999000999	0.00331449500621156
195	195	hsa:239	9	4356	-0.0455819231286121	0.004	420.756703582692	0.697	0.0191882170316018
196	196	hsa:242	9	4356	-0.0451054202546426	0.004	299.225922197015	0.391	0.0116682355080475
197	197	hsa:246	10	4382	-0.0434751271289998	0.005	462.200576163194	0.63	0.0212951114023555
198	198	hsa:247	10	4382	-0.044793999809255	0.003	373.087765226119	0.345	0.00814892123709408
199	199	hsa:240	9	4356	-0.0448731010854553	0.004	593.882238043717	0.625	0.01747866136777
200	200	hsa:248	4	7	-0.264628062012482	0.251	1.24481226556443	0.018	0.0289137807197103
201	201	hsa:249	9	1945	0.024058953003853	0.871	170.079351555653	0.004	0.0232019565824517
202	202	hsa:250	4	7	-0.370479286817474	0.171	2.67648712963538	0.001	0.00165422783724994
203	203	hsa:57679	18	4497	-0.0630513057377839	0.001	484.446992594239	0.476	0.00411744412697684
204	204	hsa:10189	4	54	-0.014000758677583	0.442	19.1476699467069	0.000999000999000999	0.00385268579209699
205	205	hsa:23600	3	114	-0.0319525071886296	0.326	27.0273729117482	0.007	0.0161627283088514
206	206	hsa:262	18	4494	-0.0370516354947456	0.01	959.203657127005	0.521	0.0325998839549599
207	207	hsa:144193	19	4494	-0.00391090309814456	0.41	416.964278602973	0.479	0.516044733559914
208	208	hsa:51005	15	4487	-0.0272867988521934	0.019	739.994724115442	0.579	0.0606129698825745
209	209	hsa:267	5	921	-0.0333295076337411	0.123	128.938385759966	0.002	0.00229030403941985
210	210	hsa:269	8	4267	-0.0496922656607322	0.001	456.920958562517	0.331	0.00298343281243637
211	211	hsa:154796	21	4507	-0.0635052520855002	0.001	743.018251719339	0.461	0.00400245386940008
212	212	hsa:270	9	4363	-0.0216171555131308	0.046	446.883311050601	0.415	0.0946594953413571
213	213	hsa:271	9	4363	-0.0216891086303892	0.046	340.851938589861	0.395	0.0909950583157506
214	214	hsa:272	9	4363	-0.0219076509797569	0.046	524.971402561836	0.355	0.0835238899047561
215	215	hsa:273	5	3743	-0.0599154229168965	0.000999000999000999	521.428963864301	0.202	0.00191874621069033
216	216	hsa:275	3	334	0.0273397874007237	0.738	75.4892705580778	0.000999000999000999	0.0060548190614069
217	217	hsa:280	11	4383	-0.0399712180698945	0.000999000999000999	598.873050309029	0.624	0.00522412032618884
218	218	hsa:10393	20	4507	-0.0516670395402144	0.000999000999000999	1045.58644370202	0.527	0.0045009851265149
219	219	hsa:51529	21	4508	-0.0518740080220288	0.000999000999000999	797.121629753585	0.502	0.0043118389502298
220	220	hsa:25847	20	4507	-0.0514282543133422	0.000999000999000999	871.025508860331	0.497	0.00427386239361015
221	221	hsa:29882	20	4507	-0.0512683046670977	0.000999000999000999	870.385929936583	0.52	0.00444814610219319
222	222	hsa:29945	21	4508	-0.0518234518894098	0.000999000999000999	843.67875601036	0.478	0.00412908878894628
223	223	hsa:51433	16	4494	-0.0526306473363879	0.000999000999000999	536.267437358354	0.496	0.00426626106819173
224	224	hsa:51434	19	4502	-0.051893154887297	0.000999000999000999	641.196276221775	0.48	0.00414436313497483
225	225	hsa:284	4	2957	-0.0548153563199503	0.001	490.245560035124	0.007	9.00872028623627e-05
226	226	hsa:285	4	2957	-0.0546186953206126	0.001	292.771232233295	0.016	0.000192686749371592
227	227	hsa:51378	4	2957	-0.0557375045424542	0.001	268.904030552943	0.341	0.00306341717551214
228	228	hsa:51129	4	1938	-0.00203098183143669	0.461	261.160952842606	0.001	0.00400245386940008
229	229	hsa:286	22	4508	-0.0649672892308222	0.001	395.623460975393	0.486	0.004193840739955
230	230	hsa:287	15	4475	-0.0648424245191638	0.001	611.037824511389	0.467	0.00404850766723795
231	231	hsa:288	4	2431	-0.0536573916041717	0.003	358.229699311274	0.021	0.000672359677389082
232	232	hsa:290	10	4299	-0.0114155818004259	0.205	675.243297609681	0.324	0.246534904126687
233	233	hsa:314	16	4492	-0.00828959008350498	0.3	469.231331290865	0.492	0.429995606542007
234	234	hsa:8639	21	4508	-0.00700634383092464	0.328	623.251344500302	0.494	0.456923990813374
235	235	hsa:316	4	1855	0.0462574854698179	0.967	260.829496519272	0.016	0.079970487520676
236	236	hsa:160	20	4497	-0.0642204281997318	0.001	551.524047438839	0.47	0.00407150559573228
237	237	hsa:161	20	4497	-0.0640423876674719	0.001	681.814932059067	0.512	0.00439151919765748
238	238	hsa:163	23	4507	-0.0635989899434224	0.001	659.880703949189	0.468	0.00405617577863782
239	239	hsa:1173	23	4507	-0.0644805217039774	0.001	581.368441161131	0.497	0.00427763950433822
240	240	hsa:1175	13	4415	-0.0638602721015505	0.000999000999000999	686.376559186721	0.483	0.00416725905538804
241	241	hsa:317	20	4502	-0.0638640460993553	0.000999000999000999	706.329826587736	0.484	0.00417488688647859
242	242	hsa:322	12	4382	-0.0477172506019183	0.002	458.145762270237	0.399	0.00649045476449054
243	243	hsa:54518	4	2218	-0.0454414057600927	0.008	381.798740624027	0.000999000999000999	0.000101794753379561
244	244	hsa:324	22	4508	-0.0566522035712345	0.001	576.536687500692	0.523	0.00447475091610936
245	245	hsa:10297	21	4507	-0.0569410517926023	0.001	476.668306038551	0.464	0.00402549046666245
246	246	hsa:51107	3	141	0.0179201347009229	0.556	28.4410154612737	0.001	0.00472307669862482
247	247	hsa:83464	20	4500	-0.0579952666041097	0.001	719.282251623655	0.52	0.00445207450812218
248	248	hsa:51074	2	4	-0.816496580927726	0.153	1.09232219009791	0.175	0.123708175392409
249	249	hsa:335	5	3193	-0.0147718847503624	0.161	366.348166271984	0.02	0.0216975640205511
250	250	hsa:336	19	4500	-0.0304847168889825	0.04	448.381638555027	0.482	0.095410685163339
251	251	hsa:116519	11	4383	-0.0294682714842116	0.035	377.979513342853	0.422	0.0770278715846218
252	252	hsa:345	11	4383	-0.0286180145882003	0.04	424.470930192018	0.326	0.0696301277411865
253	253	hsa:348	7	3382	-0.0171036987466475	0.104	502.685781276253	0.003	0.0028306222994883
254	254	hsa:351	11	4382	-0.0476024990323402	0.002	410.748018925947	0.755	0.0113184248985145
255	255	hsa:26060	21	4507	-0.0628166346755425	0.000999000999000999	603.280225445763	0.501	0.00430424763492853
256	256	hsa:353	2	203	-0.0348785783072872	0.288	34.1612291414266	0.000999000999000999	0.00263358868982067
257	257	hsa:359	9	4359	-0.0567955819679947	0.001	293.928459961637	0.315	0.00285482544452867
258	258	hsa:364	17	4494	-0.0335969996379831	0.02	432.880596207406	0.421	0.0486435646951289
259	259	hsa:367	3	1751	-0.0177763958164074	0.217	166.637653304971	0.000999000999000999	0.00204569925767457
260	260	hsa:369	20	4507	-0.0578766456313338	0.001	692.366818367277	0.499	0.00429284932664417
261	261	hsa:116985	21	4507	-0.0702414056591312	0.000999000999000999	958.755010941216	0.498	0.00428146170896484
262	262	hsa:116984	21	4507	-0.0698476706478064	0.000999000999000999	718.11888235968	0.531	0.00453113707060583
263	263	hsa:64411	21	4507	-0.0705224525429274	0.000999000999000999	828.94129655175	0.501	0.00430424763492853
264	264	hsa:23237	9	4357	-0.0462818258485322	0.003	326.472178580224	0.649	0.0140991334308968
265	265	hsa:383	8	4333	-0.0502975207176512	0.000999000999000999	309.457745131374	0.341	0.0030606973078179
266	266	hsa:384	21	4507	-0.0542480463539684	0.001	410.469795680156	0.462	0.00401013489809974
267	267	hsa:79658	4	2563	-0.0675686199522746	0.000999000999000999	269.838208427556	0.115	0.00115707438755487
268	268	hsa:2909	21	4507	-0.0714571187212718	0.000999000999000999	552.377045331039	0.527	0.0045009851265149
269	269	hsa:394	10	4385	-0.0719121017978924	0.000999000999000999	372.409472106872	0.434	0.00379087316433714
270	270	hsa:396	19	4500	-0.0588373380206266	0.001	736.979094905225	0.532	0.00454267728050724
271	271	hsa:397	19	4500	-0.0592941851737397	0.001	639.75292363343	0.518	0.00443694729353509
272	272	hsa:398	19	4500	-0.0589053984584845	0.001	872.169596937853	0.516	0.00442181235692108
273	273	hsa:9138	18	4497	-0.0701958918102854	0.001	657.847478930139	0.503	0.00432324495509586
274	274	hsa:9826	16	4484	-0.0693992378782841	0.001	570.50047382759	0.469	0.00406384175328394
275	275	hsa:23365	22	4508	-0.0708267439816579	0.001	632.251525214416	0.515	0.00441424198350978
276	276	hsa:9181	22	4508	-0.068512571501607	0.000999000999000999	787.358868800536	0.511	0.00438007170748837
277	277	hsa:26084	5	3243	-0.0726408166009077	0.001	300.395654075415	0.398	0.00351396530396658
278	278	hsa:50649	22	4508	-0.0667001481374658	0.001	487.881989841998	0.495	0.00426242163372082
279	279	hsa:9459	14	4459	-0.0644045294859814	0.001	490.046928635992	0.508	0.00436119478807599
280	280	hsa:8874	17	4494	-0.0690098131501101	0.001	499.377190255482	0.464	0.00402549046666245
281	281	hsa:405	18	4502	-0.0436768607485733	0.005	499.964454329308	0.499	0.0174486990416977
282	282	hsa:9915	4	2312	-0.0540211782041625	0.002	303.100657506435	0.021	0.000465269319466598
283	283	hsa:406	3	882	-0.0359740577717283	0.098	149.709005409366	0.007	0.00568325819014354
284	284	hsa:10552	22	4507	-0.0653922079104649	0.001	758.401824713665	0.488	0.00420909523423023
285	285	hsa:10109	22	4507	-0.0651879521240157	0.001	573.000150090534	0.482	0.0041633070259664
286	286	hsa:10094	22	4507	-0.0648293195884711	0.001	472.58746634541	0.498	0.00428524541950794
287	287	hsa:10093	23	4508	-0.0657318814952819	0.001	678.524157650867	0.528	0.00451250673680823
288	288	hsa:10092	22	4507	-0.0655018966532431	0.001	715.903178642738	0.484	0.00417857801520386
289	289	hsa:81873	23	4508	-0.0651444680396823	0.001	519.333284070096	0.519	0.00444451186422037
290	290	hsa:408	12	4433	-0.0488708996355363	0.01	576.040846420401	0.466	0.0296783276117358
291	291	hsa:409	19	4500	-0.0420183630371495	0.033	616.257535399314	0.521	0.0870525080509209
292	292	hsa:410	6	3038	0.0162785260788435	0.837	472.661059764941	0.01	0.0484045586718039
293	293	hsa:411	6	1236	0.0587527555918742	0.987	219.374283037461	0.031	0.137284250849855
294	294	hsa:22901	1	1	NA	1	0.421582242628897	0.000999000999000999	0.00790085392538984
295	295	hsa:427	17	4500	-0.0425583017737477	0.013	667.401362804355	0.594	0.0452793514861638
296	296	hsa:56624	9	4357	-0.0413105060699567	0.01	324.422062940693	0.419	0.0271304785437515
297	297	hsa:50807	4	1215	-0.0274680945297061	0.136	174.615303481565	0.000999000999000999	0.00134557872474359
298	298	hsa:8853	12	4410	-0.0583650796190132	0.001	749.448687698074	0.725	0.00596627070475447
299	299	hsa:55616	12	4410	-0.0590278092474271	0.001	451.731886968135	0.648	0.00540536967032458
300	300	hsa:432	5	2530	-0.0247800582813099	0.082	386.144623856432	0.000999000999000999	0.000852750096408306
301	301	hsa:433	10	4358	-0.0440507501086104	0.004	538.942361123473	0.385	0.0115129982083372
302	302	hsa:55870	19	4500	-0.0344629802725328	0.01	575.012678399008	0.522	0.0326524461183972
303	303	hsa:434	6	3470	-0.0426727787222783	0.003	352.320183766837	0.007	0.000247190750525058
304	304	hsa:435	18	4497	-0.0505964643442544	0.001	767.365798890968	0.481	0.00415566842145995
305	305	hsa:438	4	1632	0.0571613725373791	0.991	131.421631144302	0.021	0.101396885596391
306	306	hsa:440	19	4500	-0.0266494674154276	0.023	511.891053015979	0.496	0.0624410082578587
307	307	hsa:443	19	4500	-0.026772502721072	0.022	640.221358395741	0.472	0.0578128070119079
308	308	hsa:445	21	4507	-0.0441641188621521	0.002	480.174730343193	0.462	0.00737980180136208
309	309	hsa:466	22	4508	-0.0556078372864015	0.001	869.275451104197	0.493	0.00424719568227335
310	310	hsa:1386	3	2385	-0.0435453145066403	0.007	401.912417881499	0.025	0.00168887680220714
311	311	hsa:467	3	1212	-0.0210905854424394	0.217	192.905643870426	0.000999000999000999	0.00204569925767457
312	312	hsa:468	20	4507	-0.0476180468882981	0.001	711.215614274192	0.488	0.00420909523423023
313	313	hsa:22926	21	4507	-0.0618926084637679	0.000999000999000999	855.881809601871	0.475	0.0041061615841906
314	314	hsa:83734	2	11	0.190692517849118	0.774	4.03888714232548	0.007	0.0336892786043596
315	315	hsa:9140	6	4160	-0.036964212169257	0.006	799.367504001609	0.983	0.0361732713307382
316	316	hsa:9776	21	4502	-0.0576981597088063	0.001	628.598185679874	0.506	0.00434602078767047
317	317	hsa:22863	22	4507	-0.0648706169259859	0.001	730.279496767872	0.497	0.00427763950433822
318	318	hsa:55054	7	3828	-0.0499948442653904	0.001	483.300381652226	0.985	0.00780402588304031
319	319	hsa:89849	7	3828	-0.0499764845999717	0.000999000999000999	695.259871570222	0.999	0.00789395157279636
320	320	hsa:64422	5	877	-0.0144387038100689	0.31	199.47362256095	0.009	0.0191999811759853
321	321	hsa:9474	6	3828	-0.0497614338227912	0.001	518.981815214133	0.911	0.00728888153890164
322	322	hsa:10533	7	4160	-0.0363195281026936	0.006	511.97803409385	0.851	0.0320520927305915
323	323	hsa:471	2	232	0.0646850768141785	0.895	27.1317030365938	0.025	0.107395771456625
324	324	hsa:472	4	2755	-0.0528590338540364	0.000999000999000999	429.646415673626	0.031	0.000352505702765413
325	325	hsa:479	11	4374	-0.0471065843073621	0.001	389.546593824242	0.336	0.00302346219772836
326	326	hsa:476	10	4406	-0.0550662805594221	0.001	680.813669922561	0.784	0.00639046360548927
327	327	hsa:477	9	4377	-0.0551831427688163	0.001	642.491005877635	0.605	0.00508822067045973
328	328	hsa:478	10	4406	-0.0553710863191811	0.001	827.292671186222	0.808	0.00656172638755009
329	329	hsa:480	11	4416	-0.0547242640517644	0.001	774.297797414889	0.809	0.00656884671749278
330	330	hsa:481	9	4377	-0.0554788316072521	0.001	742.732273069341	0.897	0.00719075986222722
331	331	hsa:482	3	2025	-0.0198444383966809	0.152	229.205027991341	0.000999000999000999	0.00148699269699557
332	332	hsa:483	9	4377	-0.055112694232701	0.001	553.685103387143	0.8	0.00650471906423708
333	333	hsa:23439	5	4014	-0.0544776416974482	0.001	275.054976319387	0.165	0.00160207823887051
334	334	hsa:487	22	4507	-0.0566973687768558	0.001	304.401418936117	0.504	0.00433083888210603
335	335	hsa:488	21	4507	-0.0603734232867181	0.001	930.793169137718	0.498	0.00428524541950794
336	336	hsa:489	19	4497	-0.056761686999348	0.001	551.677892691456	0.499	0.00429284932664417
337	337	hsa:490	7	4281	-0.0487906861964114	0.001	405.538937201492	0.329	0.00296739997356844
338	338	hsa:491	16	4484	-0.0555489908353535	0.001	302.776281770882	0.433	0.00378648663537346
339	339	hsa:492	22	4508	-0.0555832244277132	0.001	394.358217382673	0.497	0.00427763950433822
340	340	hsa:493	17	4494	-0.0563322441080323	0.001	571.12617228706	0.489	0.00421671940549132
341	341	hsa:495	11	4374	-0.0469788591185745	0.001	459.834004375682	0.872	0.00701499682889622
342	342	hsa:496	21	4500	-0.0484213071494331	0.001	329.687835960529	0.441	0.00384837136599019
343	343	hsa:498	3	48	-0.0430476913012675	0.401	12.9410976023452	0.000999000999000999	0.00353430769333397
344	344	hsa:506	3	48	-0.0430476913012675	0.402	8.98491029333269	0.001	0.0035452615046768
345	345	hsa:513	22	4502	-0.04774662264149	0.002	673.649510266492	0.496	0.00785246115107397
346	346	hsa:515	3	48	-0.0464915066053689	0.395	15.5906316842921	0.000999000999000999	0.00348737422166985
347	347	hsa:516	19	4494	-0.0479717454592369	0.002	593.952304621076	0.541	0.00847091751463959
348	348	hsa:517	21	4500	-0.0487791747003734	0.001	558.997489037665	0.521	0.00445963522894589
349	349	hsa:518	22	4502	-0.0481452467887403	0.001	903.639780174087	0.548	0.00466306092851691
350	350	hsa:10476	3	48	-0.0464915066053689	0.392	10.1191708925815	0.001	0.00346694549752414
351	351	hsa:521	21	4500	-0.048496489408034	0.001	765.684173482127	0.537	0.00458034819287556
352	352	hsa:522	3	48	-0.0464915066053689	0.39	14.4256886740936	0.000999000999000999	0.00344819350097676
353	353	hsa:9551	21	4500	-0.0486410706745742	0.001	631.942377652918	0.515	0.00441424198350978
354	354	hsa:10632	3	48	-0.0464915066053689	0.39	12.905924084324	0.000999000999000999	0.00344819350097676
355	355	hsa:539	21	4500	-0.0488224334153223	0.001	523.018705148394	0.501	0.00430805113289658
356	356	hsa:537	19	4500	-0.0490321801149784	0.001	709.289623681637	0.513	0.00439909540766307
357	357	hsa:535	5	1353	0.0113422274874696	0.704	195.175458095959	0.000999000999000999	0.00580904207622985
358	358	hsa:23545	21	4500	-0.0473648806894026	0.002	443.351437294875	0.489	0.00775554086839501
359	359	hsa:50617	21	4500	-0.0473641896533099	0.002	558.139829121056	0.529	0.00830675469238771
360	360	hsa:533	22	4502	-0.0471831757801777	0.001	617.89950340884	0.58	0.00490243982356581
361	361	hsa:9114	22	4502	-0.0474284666723764	0.001	704.883257547364	0.53	0.0045275957822516
362	362	hsa:245972	22	4502	-0.0472611810451452	0.001	380.694307606935	0.483	0.00417094355578256
363	363	hsa:8992	3	48	-0.0464915066053689	0.392	14.8686380475869	0.000999000999000999	0.00346387342822648
364	364	hsa:155066	21	4500	-0.0487921291818555	0.001	561.473879491914	0.519	0.00444451186422037
365	365	hsa:523	21	4500	-0.0481624488498196	0.001	992.326173524278	0.56	0.00475304131357165
366	366	hsa:525	10	4344	-0.0459397293197764	0.001	526.866999443344	0.439	0.00383291389260632
367	367	hsa:526	21	4500	-0.0480458585164815	0.001	689.109133527824	0.514	0.00440666966834968
368	368	hsa:528	21	4500	-0.0485062052691455	0.001	468.129912117324	0.501	0.00430805113289658
369	369	hsa:245973	22	4502	-0.0484904899632285	0.001	429.218995470871	0.494	0.00425480967014352
370	370	hsa:51382	3	48	-0.0430476913012675	0.402	11.2052999749501	0.000999000999000999	0.00354212118262807
371	371	hsa:529	21	4500	-0.0480777820601336	0.001	632.154469286043	0.559	0.00474555284640833
372	372	hsa:90423	22	4502	-0.0482388368059209	0.001	693.810486542924	0.508	0.00436119478807599
373	373	hsa:9296	22	4502	-0.0485424844172176	0.001	597.078483410392	0.526	0.00449741011558917
374	374	hsa:9550	22	4502	-0.0483049275341027	0.001	552.679862454649	0.49	0.00422434153176121
375	375	hsa:127124	11	4374	-0.0476763970681935	0.001	412.092028078468	0.425	0.00372445409034194
376	376	hsa:51606	3	74	-0.00568885278959442	0.48	19.2846965996194	0.000999000999000999	0.00414436313497483
377	377	hsa:545	7	4277	-0.0525956137433848	0.001	406.492935015835	0.312	0.0028306222994883
378	378	hsa:549	3	133	0.0608815370293281	0.77	29.845602041046	0.006	0.0294634058513648
379	379	hsa:6790	2	4	-0.707106781186548	0.309	2.70660893564448	0.000999000999000999	0.00280389525819429
380	380	hsa:551	19	4494	-0.0504091397467954	0.004	602.445679013151	0.475	0.0138052126463385
381	381	hsa:553	12	4411	-0.066996365124298	0.001	542.425908045135	0.612	0.0051400523045766
382	382	hsa:554	20	4500	-0.0499627777917965	0.004	622.739148984389	0.511	0.0147021784639736
383	383	hsa:158835	11	4370	-0.0256437461681171	0.054	328.729239065572	0.46	0.116631252544415
384	384	hsa:8312	15	4484	-0.0618578426985805	0.001	407.813658428283	0.462	0.00401013489809974
385	385	hsa:8313	4	2801	-0.0579636040320425	0.000999000999000999	332.574510655218	0.007	9.00041951695248e-05
386	386	hsa:64343	22	4508	-0.0567924912883609	0.001	614.593198120872	0.489	0.00421671940549132
387	387	hsa:8706	6	2613	0.0358656886760163	0.974	395.727348528471	0.006	0.0358958337040875
388	388	hsa:8708	1	9	NA	1	1.02531029341745	0.084	0.292062832331661
389	389	hsa:8707	6	2884	0.0471269897573517	0.994	332.922364945602	0.025	0.116668203532022
390	390	hsa:8705	6	2340	0.0426660703692411	0.99	350.948713857177	0.003	0.0202530041787176
391	391	hsa:10317	3	126	0.0373427242315563	0.652	15.1302429432077	0.01	0.0393343834878441
392	392	hsa:10678	5	1279	0.0208595272196579	0.772	285.735746817567	0.01	0.0452696238633789
393	393	hsa:10331	3	80	0.0914198534901465	0.836	14.8792156110021	0.000999000999000999	0.00675471417402376
394	394	hsa:79369	5	1279	0.0203387079609933	0.769	179.159850829542	0.000999000999000999	0.00627754373554529
395	395	hsa:84002	5	1283	0.0195270235357638	0.756	240.206545528847	0.093	0.256966578068303
396	396	hsa:192134	18	4498	-0.00552692895961291	0.348	597.268037326334	0.523	0.492089058677184
397	397	hsa:2583	5	2294	0.0384376428497834	0.984	359.466450857812	0.001	0.00779710250633743
398	398	hsa:8704	4	1279	0.0130345474910194	0.661	202.433474822244	0.006	0.025897969089076
399	399	hsa:8703	6	1298	0.0250883430600396	0.833	206.652542305354	0.067	0.216869507366741
400	400	hsa:8702	5	333	0.075841654861662	0.957	43.9424655018517	0.076	0.263360668328996
401	401	hsa:9334	6	717	0.0521313669830347	0.931	153.830033466919	0.034	0.140951803992673
402	402	hsa:9331	5	1194	0.0265643622298853	0.821	190.095370978426	0.057	0.190086427447155
403	403	hsa:570	2	75	0.0431856858808965	0.697	7.21415568310866	0.088	0.232548594776054
404	404	hsa:9530	23	4508	-0.0605449797953063	0.001	831.015779342427	0.465	0.00403316501585527
405	405	hsa:25805	12	4415	-0.0644295274248858	0.000999000999000999	475.120806490084	0.419	0.00367457522375547
406	406	hsa:581	20	4507	-0.0486846868049554	0.01	530.007293069928	0.493	0.0311202123142728
407	407	hsa:8424	1	5	NA	1	0.898969968287149	0.108	0.348367397600655
408	408	hsa:9564	3	1618	-0.0586066351111934	0.015	237.633646731562	0.000999000999000999	0.000181445452405522
409	409	hsa:586	5	1082	0.0376663726265767	0.932	215.210578074719	0.01	0.0528965235006528
410	410	hsa:587	1	2	NA	1	0.823709046595622	0.004	0.026085843671449
411	411	hsa:593	1	5	NA	1	1.63205850526287	0.019	0.0943030096964982
412	412	hsa:594	3	278	-0.00754188000143593	0.463	55.8079617406064	0.099	0.187137053896639
413	413	hsa:8915	22	4508	-0.055699617417044	0.001	999.964333992609	0.482	0.0041633070259664
414	414	hsa:596	2	551	-0.0646672407077269	0.047	107.797307158528	0.000999000999000999	0.000514904131328276
415	415	hsa:597	3	936	-0.0757797714108409	0.005	167.943044351175	0.000999000999000999	6.59693913379782e-05
416	416	hsa:598	14	4475	-0.0548259903622522	0.000999000999000999	603.661823223677	0.514	0.00440278063089
417	417	hsa:10018	3	816	-0.0445263727507023	0.067	122.132231241799	0.016	0.00840258171990953
418	418	hsa:599	6	2452	-0.027507466899724	0.063	421.910946321563	0.014	0.0070853869187265
419	419	hsa:604	15	4492	-0.0354736824225767	0.009	515.673182788598	0.535	0.0305079326104198
420	420	hsa:613	14	4472	-0.0532191567527762	0.003	634.198295988946	0.581	0.0128147931141903
421	421	hsa:622	2	13	0.150970271219279	0.725	3.26111785443022	0.000999000999000999	0.00596103430818776
422	422	hsa:623	5	3773	-0.0454531815181104	0.001	542.683837441918	0.055	0.000594449755500249
423	423	hsa:624	9	4354	-0.0512064100359841	0.001	574.685970082655	0.668	0.00555189655279766
424	424	hsa:627	22	4508	-0.0567272557799276	0.001	735.866102101577	0.493	0.00424719568227335
425	425	hsa:8678	22	4502	-0.0660621066086301	0.001	564.504038779436	0.512	0.00439151919765748
426	426	hsa:8553	5	2402	-0.0262127666221131	0.09	290.274362748567	0.000999000999000999	0.000927575459457581
427	427	hsa:79365	11	4381	-0.0467454259450896	0.001	731.690179811632	0.5	0.00430045122977104
428	428	hsa:635	2	90	-0.132399335317031	0.067	13.1306510924176	0.021	0.0106457777696958
429	429	hsa:637	20	4502	-0.0516131546749242	0.001	622.278874055587	0.518	0.00443694729353509
430	430	hsa:329	22	4508	-0.0627686142121268	0.001	541.961568663209	0.519	0.00444451186422037
431	431	hsa:330	4	2648	-0.0571978379483377	0.005	417.775577513946	0.056	0.00257060186734261
432	432	hsa:332	22	4508	-0.0678055622552761	0.000999000999000999	752.746411940066	0.487	0.00419775801243716
433	433	hsa:79444	4	2626	-0.0563964621253244	0.006	265.568812167621	0.005	0.000342429395289063
434	434	hsa:112401	11	4415	-0.0611612525757762	0.001	440.319664219727	0.492	0.00423957966600421
435	435	hsa:641	6	2337	-0.0389193534139394	0.037	403.517125157991	0.001	0.000414569927876842
436	436	hsa:29760	4	2656	-0.0471212853398727	0.005	399.486392779622	0.085	0.00372445409034194
437	437	hsa:644	4	1539	0.0331273986830042	0.912	211.896513745643	0.000999000999000999	0.00728950399822118
438	438	hsa:645	18	4500	-0.029960972604647	0.04	603.89846671545	0.52	0.101354287679317
439	439	hsa:90427	21	4507	-0.0594377178769644	0.000999000999000999	522.575279455893	0.488	0.00420537761277999
440	440	hsa:648	4	75	-0.0547277468366349	0.297	15.9603324943369	0.000999000999000999	0.00270675828380611
441	441	hsa:650	22	4508	-0.0561110612920906	0.001	474.044402754803	0.516	0.00442181235692108
442	442	hsa:652	13	4445	-0.0540489204387881	0.001	531.65671358555	0.599	0.00504372912694945
443	443	hsa:653	22	4507	-0.0576073499493828	0.000999000999000999	689.570150328354	0.493	0.00424344499094661
444	444	hsa:654	5	2256	-0.0139291562265606	0.265	312.645990887044	0.000999000999000999	0.00244530146010235
445	445	hsa:655	23	4508	-0.0580002646768173	0.000999000999000999	633.169282857903	0.493	0.00424344499094661
446	446	hsa:353500	14	4448	-0.0574898419529762	0.000999000999000999	244.647255127226	0.474	0.00409851498216732
447	447	hsa:656	7	4096	-0.0534241730769862	0.000999000999000999	320.173954077379	0.202	0.00191874621069033
448	448	hsa:657	22	4508	-0.0621439577523535	0.000999000999000999	834.333706302896	0.511	0.00438007170748837
449	449	hsa:658	7	4260	-0.0595752379423053	0.000999000999000999	330.945729867816	0.294	0.00268239910643542
450	450	hsa:659	22	4508	-0.0548026370321777	0.000999000999000999	946.789631054566	0.506	0.00434218435048852
451	451	hsa:9790	3	15	-0.213021480749018	0.16	3.52752172802879	0.000999000999000999	0.00155705674214802
452	452	hsa:664	3	731	-0.0363931614907927	0.136	69.0736392711928	0.021	0.0195873997177457
453	453	hsa:669	4	1568	0.0382357597533137	0.953	300.796575090304	0.007	0.0400926133055545
454	454	hsa:10380	20	4502	-0.0488703542225028	0.001	690.280668254763	0.491	0.00423196161721335
455	455	hsa:673	20	4507	-0.0587480049338489	0.001	724.824261147287	0.494	0.00425480967014352
456	456	hsa:672	5	2345	-0.0567097468059234	0.000999000999000999	397.147471140058	0.037	0.000414192716672494
457	457	hsa:675	2	20	0.181369062527503	0.855	6.93377679623725	0.000999000999000999	0.00688903530859472
458	458	hsa:83990	8	2941	-0.018986795833471	0.126	376.60373970813	0.002	0.00234009253055412
459	459	hsa:55845	22	4507	-0.0685880880056432	0.001	828.761495647359	0.496	0.00427003157709472
460	460	hsa:683	18	4500	-0.0267066561604669	0.045	622.888270186141	0.559	0.117793283158202
461	461	hsa:685	21	4507	-0.0686487849701772	0.000999000999000999	550.545865884595	0.491	0.00422822414772917
462	462	hsa:694	26	4508	-0.0453997281401766	0.001	733.120529042838	0.521	0.00445963522894589
463	463	hsa:7832	26	4508	-0.0451130467549223	0.001	677.349024201417	0.485	0.00418621040850799
464	464	hsa:10950	25	4507	-0.0447699258710399	0.001	963.036152100539	0.494	0.00425480967014352
465	465	hsa:54766	13	4436	-0.0434506239424858	0.001	516.574315090006	0.485	0.00418621040850799
466	466	hsa:8945	4	2656	-0.0425985010804501	0.003	399.986492368847	0.003	0.000113564573825652
467	467	hsa:699	2	44	-0.0751074490110192	0.274	13.3314591212662	0.000999000999000999	0.00251920744737577
468	468	hsa:701	21	4507	-0.051990628245386	0.001	846.369185298751	0.505	0.00433843082498791
469	469	hsa:9184	22	4508	-0.0520675844003583	0.001	602.532118319271	0.52	0.00445207450812218
470	470	hsa:56913	3	85	-0.0313997198612377	0.363	10.8711762802716	0.488	0.483743474352561
471	471	hsa:29071	5	717	0.049554688934466	0.921	164.391268323107	0.099	0.30954638370348
472	472	hsa:712	5	1799	-0.00770267581592875	0.353	351.03124009679	0.000999000999000999	0.00315620861786365
473	473	hsa:713	5	1799	-0.00788014288538855	0.351	341.018960095088	0.000999000999000999	0.00314031874727858
474	474	hsa:708	22	4508	-0.0513523501261222	0.001	877.208838805626	0.506	0.00434602078767047
475	475	hsa:714	5	1799	-0.00739614178686181	0.356	352.657420032696	0.000999000999000999	0.00318002221835219
476	476	hsa:715	4	652	-0.0265880025141845	0.24	117.915003716817	0.000999000999000999	0.0022383707016876
477	477	hsa:716	7	3522	-0.0539849862682691	0.000999000999000999	579.781441780967	0.084	0.000871526707087053
478	478	hsa:718	3	647	-0.0354837305067256	0.161	103.507078711713	0.000999000999000999	0.00156578623039298
479	479	hsa:719	6	3498	-0.0584007102441643	0.000999000999000999	432.907935985791	0.207	0.00196118360825337
480	480	hsa:722	7	3522	-0.054394666219067	0.000999000999000999	436.039748851354	0.486	0.00419013636075612
481	481	hsa:725	7	3522	-0.0551715035392824	0.000999000999000999	294.564846150687	0.082	0.000852750096408306
482	482	hsa:727	11	4374	-0.0649906969963057	0.000999000999000999	555.029139600846	0.563	0.00477128744473404
483	483	hsa:728	7	3506	-0.0566396683913392	0.000999000999000999	555.337129886889	0.186	0.00178209988964301
484	484	hsa:729	7	3506	-0.0579200956032506	0.000999000999000999	393.62352049474	0.201	0.00191024399120669
485	485	hsa:730	8	3506	-0.0566303278217252	0.000999000999000999	450.486108536925	0.109	0.00110254013705438
486	486	hsa:731	9	3506	-0.0571576867297373	0.000999000999000999	375.275067574576	0.507	0.00434976575498105
487	487	hsa:732	9	3506	-0.0574183250401531	0.000999000999000999	352.280590894709	0.219	0.00206254644748982
488	488	hsa:733	15	4406	-0.0646014511851084	0.001	439.050591258287	0.715	0.00589390803091825
489	489	hsa:735	15	4374	-0.0652878227578719	0.000999000999000999	383.225367635603	0.512	0.00438764329852949
490	490	hsa:773	20	4502	-0.0580237163674423	0.001	607.728530226084	0.481	0.00415566842145995
491	491	hsa:774	12	4434	-0.0555741467989713	0.001	398.924024785545	0.51	0.00437636091444541
492	492	hsa:775	4	3403	-0.0616570161186199	0.000999000999000999	428.06163461871	0.382	0.0033853707989829
493	493	hsa:776	21	4507	-0.0647107669841775	0.001	631.578168176631	0.499	0.00429284932664417
494	494	hsa:777	11	4407	-0.0577951360024995	0.001	422.164005635468	0.413	0.00363112200454634
495	495	hsa:778	21	4507	-0.0639409114097259	0.001	576.195994347513	0.511	0.00438394103452566
496	496	hsa:8913	12	4417	-0.056807824126838	0.001	307.935495304859	0.438	0.00382518174164347
497	497	hsa:8912	21	4507	-0.0602096665970119	0.000999000999000999	610.210842507077	0.498	0.00428146170896484
498	498	hsa:8911	5	3806	-0.0611300439519812	0.000999000999000999	337.047426274747	0.294	0.00268239910643542
499	499	hsa:779	4	3325	-0.0619339934053122	0.001	278.39566780218	0.062	0.000662679322720989
500	500	hsa:781	4	3300	-0.0653417724509919	0.000999000999000999	251.88086705467	0.014	0.000170314024177372
501	501	hsa:9254	7	4323	-0.0632337682210068	0.001	387.224123333688	0.406	0.00357651790373519
502	502	hsa:55799	7	4323	-0.0633953255598983	0.001	387.326879292124	0.329	0.00296739997356844
503	503	hsa:93589	10	4413	-0.0628871918326804	0.001	594.13555173435	0.425	0.00372445409034194
504	504	hsa:782	22	4508	-0.0635492034254175	0.001	621.568938053741	0.477	0.00412509316999522
505	505	hsa:783	3	1618	-0.0208585850811803	0.202	197.537840246494	0.000999000999000999	0.00191874621069033
506	506	hsa:784	18	4497	-0.0636129246123832	0.001	692.892645711561	0.509	0.0043687788335796
507	507	hsa:785	4	3300	-0.0655342649505977	0.000999000999000999	332.290545410584	0.032	0.00036286191106486
508	508	hsa:786	7	4323	-0.063246813223526	0.001	359.639593768214	0.221	0.00208123387627468
509	509	hsa:10369	20	4502	-0.0643772548145246	0.001	509.475278587034	0.489	0.00421671940549132
510	510	hsa:10368	20	4502	-0.0648219506984062	0.001	363.380980733815	0.499	0.00429284932664417
511	511	hsa:27092	7	4323	-0.0636607411880771	0.001	387.372041062613	0.315	0.00285482544452867
512	512	hsa:27091	4	3300	-0.0657920501322306	0.000999000999000999	370.967050178444	0.328	0.00295675008548605
513	513	hsa:59285	4	3300	-0.0652097361384482	0.000999000999000999	308.570710133002	0.131	0.00130101095734026
514	514	hsa:59284	4	3300	-0.0647178646005108	0.000999000999000999	314.741368226918	0.317	0.00286839343272844
515	515	hsa:790	3	533	0.0366523521546683	0.882	81.1753239178083	0.002	0.0129480622109453
516	516	hsa:793	5	3073	-0.0605072086188279	0.001	330.061369910749	0.94	0.00749145284173822
517	517	hsa:10203	20	4500	-0.0499454260095762	0.005	790.552714989258	0.516	0.0179567119705254
518	518	hsa:800	4	2831	-0.0635219750560111	0.000999000999000999	505.86398152702	0.000999000999000999	1.47879189328458e-05
519	519	hsa:801	20	4507	-0.0613060283777837	0.001	719.42974602697	0.494	0.00425480967014352
520	520	hsa:805	20	4507	-0.0612743672175874	0.001	1018.06226520437	0.503	0.00432324495509586
521	521	hsa:808	20	4507	-0.0614741286383942	0.001	741.401829395843	0.524	0.00448230588978906
522	522	hsa:810	4	3517	-0.0628717220284866	0.000999000999000999	306.167556838311	0.11	0.00111165161456098
523	523	hsa:51806	13	4463	-0.0611899356769624	0.000999000999000999	449.6536148419	0.494	0.00425105237093712
524	524	hsa:163688	21	4508	-0.0621428805981729	0.001	644.833820483199	0.488	0.00420909523423023
525	525	hsa:811	23	4508	-0.0648157999278851	0.001	686.528718972981	0.52	0.00445207450812218
526	526	hsa:50632	11	4360	-0.0425402447131721	0.022	462.079232162088	0.384	0.04877727826345
527	527	hsa:8536	3	742	-0.0219699067918916	0.223	111.750315036755	0.000999000999000999	0.00209618625171299
528	528	hsa:57118	22	4508	-0.0567793578450462	0.000999000999000999	554.872268748794	0.475	0.0041061615841906
529	529	hsa:57172	5	3709	-0.0532234774542995	0.000999000999000999	420.504283168361	0.227	0.00212975437489033
530	530	hsa:815	4	3733	-0.0469900089397026	0.001	347.261948903128	0.458	0.00397939774922334
531	531	hsa:816	2	800	-0.0678979561137199	0.01	118.393267068421	0.002	0.000236395565688206
532	532	hsa:817	2	800	-0.0678225474552196	0.011	149.955035037223	0.019	0.00197989384795389
533	533	hsa:814	3	2090	-0.0242269383783762	0.113	223.711687103989	0.000999000999000999	0.00113893188119192
534	534	hsa:84254	11	4408	-0.0426820208259591	0.004	459.700031906797	0.783	0.0211913735246734
535	535	hsa:10645	11	4408	-0.0426270331150386	0.004	472.174380731567	0.535	0.0152944718228895
536	536	hsa:820	8	4247	-0.0529493247248938	0.001	466.30770899745	0.476	0.00411744412697684
537	537	hsa:124583	2	236	-0.0514320284384449	0.167	52.0430201467985	0.005	0.00675354582564971
538	538	hsa:823	5	2316	-0.0750465256925195	0.000999000999000999	360.323615245004	0.000999000999000999	1.47879189328458e-05
539	539	hsa:824	4	2331	-0.0736761196183345	0.000999000999000999	281.811792215125	0.000999000999000999	1.47879189328458e-05
540	540	hsa:84433	19	4500	-0.0563095426022065	0.001	880.982542998722	0.518	0.00443694729353509
541	541	hsa:59082	14	4448	-0.0531400066669974	0.001	452.893744256886	0.567	0.00480541076115211
542	542	hsa:84674	8	4321	-0.0593063327589859	0.000999000999000999	552.363357635231	0.401	0.00353430769333397
543	543	hsa:22900	22	4507	-0.0551724036167398	0.001	524.295131246871	0.497	0.00427763950433822
544	544	hsa:64170	20	4507	-0.0654545244047141	0.001	463.482834741886	0.495	0.00426242163372082
545	545	hsa:57571	1	23	NA	1	2.75006281496274	0.118	0.370174337232944
546	546	hsa:22794	27	4508	-0.0450138885869401	0.001	506.345625835974	0.515	0.00441424198350978
547	547	hsa:8573	23	4507	-0.0618750090067555	0.001	872.247562572265	0.47	0.00407150559573228
548	548	hsa:834	3	482	-0.0701103589138092	0.035	74.7749014671168	0.004	0.0013823415389497
549	549	hsa:843	6	4119	-0.0646689389301131	0.001	335.934696525607	0.272	0.00250504070973377
550	550	hsa:100506742	4	2152	-0.0669640495409677	0.000999000999000999	161.467416101847	0.063	0.000671750895015053
551	551	hsa:836	20	4507	-0.060459899109276	0.000999000999000999	686.102796282573	0.483	0.00416725905538804
552	552	hsa:838	5	1820	-0.0322057528166085	0.075	148.316670266521	0.001	0.000787351683332098
553	553	hsa:839	19	4500	-0.0649488185966285	0.000999000999000999	605.547241810511	0.484	0.00417488688647859
554	554	hsa:840	22	4508	-0.0634202405079203	0.000999000999000999	785.081780560321	0.509	0.00436492265659255
555	555	hsa:841	4	2855	-0.0559862691392071	0.004	458.56838833975	0.058	0.00217355537922113
556	556	hsa:842	18	4500	-0.0657028621924032	0.000999000999000999	593.153529468414	0.482	0.00415962915597097
557	557	hsa:847	3	787	-0.0146015815712722	0.304	139.915136093089	0.017	0.0323789128406095
558	558	hsa:857	4	2444	-0.0646182784612843	0.001	446.359434118919	0.000999000999000999	1.48017083499474e-05
559	559	hsa:858	3	1005	-0.0795987378243856	0.005	212.424487232633	0.003	0.000181611905352931
560	560	hsa:859	22	4507	-0.0709936271497767	0.001	432.048220605207	0.479	0.00414038497110506
561	561	hsa:867	14	4470	-0.0513815543772134	0.007	591.892802448225	0.585	0.0266092631600677
562	562	hsa:868	17	4497	-0.0518897075160698	0.008	659.543463077579	0.525	0.0271852171655098
563	563	hsa:23624	11	4408	-0.0513391442901581	0.005	787.831735327922	0.624	0.0211221575047415
564	564	hsa:873	16	4492	-0.0292733770624171	0.046	718.75076432052	0.577	0.122863631846216
565	565	hsa:874	10	4367	-0.02776001382114	0.035	454.561812307732	0.473	0.0844481659726574
566	566	hsa:875	19	4500	-0.00378556415850635	0.389	399.83508785301	0.485	0.503317152045835
567	567	hsa:883	5	1673	0.0476560913827901	0.985	233.704784816924	0.000999000999000999	0.00779721317769071
568	568	hsa:56267	2	27	-0.306754778444435	0.019	3.82427014075113	0.777	0.0769983638253148
569	569	hsa:8030	22	4508	-0.0692235565763939	0.001	777.633115058169	0.498	0.00428524541950794
570	570	hsa:886	9	4353	-0.0501211130797633	0.002	340.393793066934	0.383	0.00626153554537934
571	571	hsa:887	10	4355	-0.0605737349688092	0.000999000999000999	300.376323016948	0.523	0.00447080285193163
572	572	hsa:6346	20	4500	-0.0362303075155272	0.059	480.870536593903	0.533	0.140236377292056
573	573	hsa:6356	2	78	0.180889380735753	0.958	14.1071210808971	0.000999000999000999	0.00761008238217062
574	574	hsa:6357	2	105	0.157410845270026	0.962	23.0533598752847	0.000999000999000999	0.00763785292162003
575	575	hsa:6360	20	4500	-0.0361893476748395	0.061	718.212869370585	0.533	0.143906285761321
576	576	hsa:6361	2	78	0.191096305040591	0.964	10.5351968023059	0.001	0.007658420169873
577	577	hsa:6362	2	78	0.179755278035215	0.954	15.1022055789505	0.000999000999000999	0.00758229515789612
578	578	hsa:6363	2	105	0.158080678654153	0.965	21.558803973023	0.000999000999000999	0.00765866991854629
579	579	hsa:6347	2	78	0.175218867233065	0.947	19.2350146397749	0.000999000999000999	0.00753362715680358
580	580	hsa:6364	2	78	0.180889380735753	0.95	14.5657614215359	0.000999000999000999	0.0075544911788388
581	581	hsa:6366	2	105	0.159420345422409	0.965	17.5759972187289	0.000999000999000999	0.00765866991854629
582	582	hsa:6367	2	78	0.180889380735753	0.959	15.5796168667968	0.000999000999000999	0.00761702657851543
583	583	hsa:6368	2	78	0.178621175334677	0.95	15.3284228738408	0.000999000999000999	0.0075544911788388
584	584	hsa:6369	18	4494	-0.0362503715928403	0.059	342.233225067431	0.508	0.135098540227741
585	585	hsa:6370	20	4500	-0.0362641824107986	0.06	552.98044022931	0.523	0.140004522604032
586	586	hsa:10344	3	705	-0.0207950116350001	0.341	80.8923225189551	0.000999000999000999	0.0030606973078179
587	587	hsa:10850	11	4386	-0.0346866611260094	0.052	335.506051653877	0.43	0.107338769262346
588	588	hsa:56477	18	4494	-0.0363665152633504	0.058	438.449263738203	0.553	0.142399243975053
589	589	hsa:6348	2	222	0.0885603396634714	0.937	48.9614724133252	0.000999000999000999	0.00746401167748974
590	590	hsa:6352	2	223	0.0674799500989494	0.883	41.6576292502784	0.000999000999000999	0.00708621601332994
591	591	hsa:6354	21	4502	-0.036161276032163	0.06	743.935460827343	0.522	0.139796770134161
592	592	hsa:6355	2	78	0.176352969933602	0.95	20.0557836014304	0.000999000999000999	0.0075544911788388
593	593	hsa:8900	18	4500	-0.0429575608487855	0.004	543.545350004474	0.506	0.0145782233637752
594	594	hsa:890	2	55	0.00535306900798822	0.543	15.4825784233993	0.000999000999000999	0.0046214131877436
595	595	hsa:891	19	4507	-0.0447767893180559	0.001	789.527819912924	0.499	0.00429284932664417
596	596	hsa:9133	14	4479	-0.0434532385093814	0.001	836.46031053297	0.585	0.00493968074577846
597	597	hsa:85417	19	4507	-0.0394438733854307	0.005	570.852502959742	0.48	0.0168774876999078
598	598	hsa:595	4	3263	-0.0607915082484129	0.000999000999000999	546.580962674624	0.018	0.000214456033373848
599	599	hsa:894	4	3104	-0.0412986907008535	0.004	483.596945182324	0.000999000999000999	5.36671955931167e-05
600	600	hsa:896	4	3044	-0.045432658516202	0.002	308.312119287635	0.092	0.00176650576326537
601	601	hsa:898	18	4500	-0.0494689416919608	0.001	785.722098958309	0.563	0.00477549601349124
602	602	hsa:9134	18	4500	-0.0494648474846921	0.001	834.72283022942	0.508	0.00436119478807599
603	603	hsa:900	4	2257	-0.0515024964391112	0.001	433.642797360949	0.212	0.00200529194805796
604	604	hsa:901	4	2504	-0.0228305660344638	0.097	352.813060553172	0.000999000999000999	0.000992462048691326
605	605	hsa:902	21	4508	-0.0415274803497952	0.004	953.686791460425	0.484	0.0140304461776873
606	606	hsa:1230	1	59	NA	1	10.0152372077269	0.000999000999000999	0.00790085392538984
607	607	hsa:2826	2	677	-0.0497920337135362	0.163	73.5141229795706	0.139	0.108465548509176
608	608	hsa:729230	2	677	-0.0488942881628524	0.168	86.5494986440775	0.000999000999000999	0.00162672102023398
609	609	hsa:1232	2	677	-0.0494854864523271	0.166	59.9489070534418	0.000999000999000999	0.00160934135545472
610	610	hsa:1233	2	677	-0.0487848069981349	0.168	58.0402110430887	0.000999000999000999	0.00162672102023398
611	611	hsa:1234	2	692	-0.0499297909136562	0.156	48.702152334748	0.000999000999000999	0.00152207595600745
612	612	hsa:1235	1	59	NA	1	10.0148260854554	0.000999000999000999	0.00790085392538984
613	613	hsa:1236	1	59	NA	1	8.37750868630644	0.000999000999000999	0.00790085392538984
614	614	hsa:10803	2	677	-0.0489161843957959	0.167	67.7051605507924	0.118	0.097088153778039
615	615	hsa:929	3	1267	-0.0562836215101385	0.017	260.753956858708	0.000999000999000999	0.000203512531610489
616	616	hsa:930	5	3814	-0.0613051828977935	0.000999000999000999	537.032729021042	0.218	0.00205412514387693
617	617	hsa:30835	4	2466	-0.0486270068323032	0.005	476.548641416857	0.000999000999000999	6.59693913379782e-05
618	618	hsa:933	4	1906	-0.0231168519925539	0.172	197.196479770722	0.000999000999000999	0.00166140927074449
619	619	hsa:10666	4	2093	-0.0370377771235342	0.027	193.31847826333	0.004	0.00109440496773073
620	620	hsa:51744	19	4497	-0.0664662856114276	0.001	379.505758426442	0.49	0.00422434153176121
621	621	hsa:919	4	2543	-0.0469426771056126	0.017	341.53846038223	0.000999000999000999	0.000203512531610489
622	622	hsa:29126	5	2096	-0.0142841252846999	0.268	210.045966934413	0.000999000999000999	0.00246997021463215
623	623	hsa:940	8	4327	-0.0606513648745561	0.001	399.631964437861	0.45	0.00391781833883997
624	624	hsa:947	6	1830	-0.0682064969652219	0.004	253.497171397999	0.000999000999000999	5.36671955931167e-05
625	625	hsa:948	4	2276	-0.0382019934233073	0.022	330.424846446943	0.003	0.000701306483851898
626	626	hsa:952	2	274	0.0748637105906372	0.927	56.1805534116727	0.000999000999000999	0.00739428957918292
627	627	hsa:916	4	3136	-0.0605146450505285	0.004	355.372481184678	0.011	0.000485378120658025
628	628	hsa:917	5	3827	-0.0637106729128178	0.000999000999000999	474.219264354743	0.163	0.00158322663014083
629	629	hsa:920	2	39	0.200288975732276	0.836	7.17487710108352	0.000999000999000999	0.00675471417402376
630	630	hsa:958	8	4326	-0.0575320807714695	0.000999000999000999	495.863445798327	0.322	0.00290860203906739
631	631	hsa:959	5	3135	-0.0721491009664717	0.003	243.37424854248	0.018	0.000584632431615599
632	632	hsa:960	2	202	-0.112843663436958	0.073	32.7252690178237	0.001	0.000768328731527561
633	633	hsa:4179	4	647	-0.0295047038280794	0.217	108.718221308206	0.001	0.00204752806535997
634	634	hsa:961	5	2919	-0.0761826494433312	0.000999000999000999	431.623765169699	0.022	0.000257702584723935
635	635	hsa:962	5	1894	-0.0272520238940476	0.085	379.60988702299	0.000999000999000999	0.000880897101052547
636	636	hsa:1604	18	4497	-0.0606628988791299	0.002	603.440399156828	0.492	0.00779710250633743
637	637	hsa:967	4	2288	-0.0662083502141779	0.000999000999000999	266.627732710414	0.052	0.000564429420244984
638	638	hsa:971	10	4378	-0.060434562291132	0.001	561.906964839919	0.711	0.0058649239091225
639	639	hsa:972	4	2389	-0.031579034892861	0.038	382.526159135962	0.000999000999000999	0.000424374733412285
640	640	hsa:973	4	1947	-0.0386154649076507	0.033	261.641075619696	0.000999000999000999	0.000373186895499919
641	641	hsa:974	2	47	-0.134533206033756	0.201	8.98065092228076	0.000999000999000999	0.00191024399120669
642	642	hsa:941	10	4377	-0.0593584296026787	0.001	526.227262346431	0.307	0.00279021948278577
643	643	hsa:3732	4	2235	-0.0512215849955798	0.001	310.664842622329	0.001	1.48155105579643e-05
644	644	hsa:942	10	4377	-0.058981915135865	0.001	792.832759314477	0.435	0.00380197156919089
645	645	hsa:925	4	1544	0.0206732040306716	0.813	215.041299529281	0.000999000999000999	0.0065915367485848
646	646	hsa:978	10	4367	-0.0158160786522145	0.1	497.805960260417	0.247	0.116113515273101
647	647	hsa:8556	2	34	-0.0689923614352815	0.409	5.90485084552931	0.000999000999000999	0.00359674636865346
648	648	hsa:8555	21	4507	-0.051093707961627	0.000999000999000999	864.289361303357	0.481	0.00415199718393622
649	649	hsa:8881	21	4508	-0.0516895464570675	0.000999000999000999	612.460044181813	0.514	0.00440278063089
650	650	hsa:991	13	4457	-0.0569780969216268	0.001	752.175174940224	0.481	0.00415566842145995
651	651	hsa:8697	18	4500	-0.0530360952852738	0.000999000999000999	590.345460345547	0.482	0.00415962915597097
652	652	hsa:993	5	3242	-0.0471974658209482	0.001	604.461096706102	0.003	4.11506948078884e-05
653	653	hsa:994	4	2700	-0.0615712600013547	0.001	487.342456634983	0.000999000999000999	1.48017083499474e-05
654	654	hsa:995	21	4508	-0.0582101297103501	0.001	759.873174897428	0.505	0.00433843082498791
655	655	hsa:246184	14	4470	-0.0520005026438616	0.000999000999000999	550.794190289198	0.47	0.0040679074534354
656	656	hsa:996	21	4508	-0.0518797012802067	0.000999000999000999	971.968105772464	0.474	0.00409851498216732
657	657	hsa:11140	21	4508	-0.0570695824578735	0.000999000999000999	811.198892885903	0.497	0.00427386239361015
658	658	hsa:998	20	4507	-0.0704061353606762	0.000999000999000999	892.031643356497	0.491	0.00422822414772917
659	659	hsa:8318	3	15	-0.123939433203959	0.343	8.24949556183622	0.000999000999000999	0.00307664476185622
660	660	hsa:990	2	56	0.0359308469022213	0.631	18.799662749655	0.000999000999000999	0.00527569215536676
661	661	hsa:8317	3	15	-0.123939433203959	0.341	7.9029317859375	0.000999000999000999	0.0030606973078179
662	662	hsa:113130	22	4507	-0.0645610661604374	0.001	815.006869229691	0.488	0.00420909523423023
663	663	hsa:999	11	4387	-0.0593096379992012	0.001	640.866261829582	0.811	0.00658308367062143
664	664	hsa:1003	4	2435	-0.0422783934020817	0.003	308.182536834135	0.000999000999000999	4.11125807281596e-05
665	665	hsa:10423	22	4508	-0.0616853855737219	0.001	531.054362565902	0.483	0.00417094355578256
666	666	hsa:983	20	4507	-0.0546986477892687	0.001	892.847395345597	0.486	0.004193840739955
667	667	hsa:1017	2	203	0.150897069196433	0.999	48.7619143365733	0.000999000999000999	0.00789395157279636
668	668	hsa:1019	2	329	-0.0511758526872962	0.163	70.906061393656	0.002	0.00294332789557081
669	669	hsa:1020	21	4507	-0.066111790506586	0.000999000999000999	708.609800560491	0.501	0.00430424763492853
670	670	hsa:8851	4	1833	-0.0714864901674011	0.000999000999000999	284.643268438075	0.037	0.000414192716672494
671	671	hsa:1021	4	2623	-0.0252914275701497	0.098	405.945362501082	0.000999000999000999	0.00100168948332011
672	672	hsa:1022	2	53	0.0426771380758584	0.639	8.23087227053938	0.001	0.00533923230019193
673	673	hsa:1026	20	4508	-0.0468198236555962	0.001	568.255474414813	0.518	0.00443694729353509
674	674	hsa:1027	19	4507	-0.0427637663832486	0.001	824.772561697988	0.49	0.00422434153176121
675	675	hsa:1028	5	3310	-0.0489117033957442	0.001	500.824110351857	0.029	0.000331998227111357
676	676	hsa:1029	4	2387	-0.0538840311874037	0.002	231.58924404507	0.229	0.00397939774922334
677	677	hsa:1030	12	4445	-0.0417906249249055	0.002	545.98038517624	0.672	0.0102306691695683
678	678	hsa:1031	5	3263	-0.059881014041011	0.000999000999000999	530.580884722736	0.000999000999000999	1.47879189328458e-05
679	679	hsa:1032	4	2512	-0.0206117745864865	0.141	388.231801546665	0.004	0.00478297735684695
680	680	hsa:1036	19	4500	-0.0144687813714893	0.165	610.942592256559	0.562	0.313247803704584
681	681	hsa:1040	11	4408	-0.0511220900401199	0.004	680.886276509172	0.716	0.019634255189587
682	682	hsa:8760	3	618	0.0341517542214383	0.797	113.28562583602	0.000999000999000999	0.00647763969776943
683	683	hsa:1050	19	4500	-0.04337464031687	0.013	608.708591035259	0.553	0.0426681757974701
684	684	hsa:1051	4	2788	-0.0631117227719586	0.001	456.031952101076	0.000999000999000999	1.48017083499474e-05
685	685	hsa:1054	21	4507	-0.054008563693824	0.003	749.310170487415	0.498	0.0112144094992536
686	686	hsa:1056	6	4033	-0.0375610167969072	0.014	354.919226289886	0.34	0.0302141362271167
687	687	hsa:10390	4	2453	0.00743496630254911	0.645	310.23334914192	0.000999000999000999	0.00537860392933919
688	688	hsa:9350	8	4276	-0.0588955190720034	0.001	372.719057357671	0.272	0.00250504070973377
689	689	hsa:64781	5	2170	0.0129824035807364	0.739	327.899591185101	0.000999000999000999	0.00606202374575527
690	690	hsa:29956	10	4382	-0.0412015963158961	0.01	576.530526606827	0.683	0.0408873210348782
691	691	hsa:204219	9	4357	-0.0415950369952907	0.008	422.256821199427	0.558	0.0286218736806235
692	692	hsa:91012	17	4500	-0.0425130536447354	0.013	953.280443947738	0.533	0.0413802636102383
693	693	hsa:253782	17	4500	-0.0424842804755174	0.013	680.097344900113	0.542	0.0419610099725986
694	694	hsa:8824	5	3025	0.0189705539586831	0.869	466.520765682673	0.034	0.133601306906212
695	695	hsa:629	5	647	-0.0296242641979016	0.205	98.8837962732631	0.000999000999000999	0.00194422329293465
696	696	hsa:1675	4	647	-0.0248601778072613	0.248	88.5063533739803	0.000999000999000999	0.00230485930610273
697	697	hsa:3075	12	4406	-0.0654082121905819	0.001	558.456680618268	0.443	0.00386381976904818
698	698	hsa:3426	12	4406	-0.0655422390677596	0.001	578.58649932818	0.662	0.00550800219134205
699	699	hsa:1072	22	4508	-0.0658756529722868	0.000999000999000999	639.699711775852	0.486	0.00419013636075612
700	700	hsa:1073	11	4409	-0.0659742924707504	0.000999000999000999	448.841245749312	0.369	0.00328292532453624
701	701	hsa:8837	12	4438	-0.0599820511070214	0.001	782.871186370241	0.705	0.00582140549238216
702	702	hsa:1080	4	2989	-0.0454066497686272	0.01	315.587737576467	0.008	0.000834678713863232
703	703	hsa:1081	9	4351	-0.0396233256354775	0.005	574.488291288708	0.641	0.0216114534194935
704	704	hsa:57530	13	4438	-0.0618872182223614	0.000999000999000999	572.720300187156	0.439	0.00382952315010244
705	705	hsa:9023	5	2485	0.0222891130756821	0.884	414.946596310635	0.000999000999000999	0.00709324160655663
706	706	hsa:1101	14	4457	-0.0705695111657771	0.001	513.193827242154	0.615	0.00516224129844703
707	707	hsa:1103	18	4482	-0.0463117426899342	0.012	542.748378023403	0.534	0.0387697333075366
708	708	hsa:57680	16	4482	-0.0565521895901855	0.001	962.27310203701	0.606	0.00509563012656835
709	709	hsa:55349	19	4502	-0.00881730495414707	0.288	600.157316311842	0.541	0.445475451527764
710	710	hsa:1111	4	2443	-0.0444961903394099	0.007	517.594494195615	0.03	0.00198836463572183
711	711	hsa:11200	9	4362	-0.0538669989872738	0.000999000999000999	305.480230093563	0.348	0.00311646257475122
712	712	hsa:27159	3	78	0	0.497	9.95551350191413	0.031	0.0796993837749821
713	713	hsa:1119	4	176	-0.108211429141947	0.038	19.2756453074697	0.002	0.000796843068543525
714	714	hsa:56994	2	170	-0.166917632611414	0.006	29.6553513959011	0.35	0.0150482176619308
715	715	hsa:8646	10	4358	-0.0539783022768544	0.000999000999000999	560.366793413592	0.509	0.00436492265659255
716	716	hsa:1128	5	3872	-0.0387525888352448	0.029	319.564552251017	0.155	0.0287895293017082
717	717	hsa:1129	5	3875	-0.0587880963972613	0.001	391.784520207669	0.04	0.000445065244154014
718	718	hsa:1131	9	4354	-0.0396097463064113	0.034	501.540272787607	0.264	0.0512816915494913
719	719	hsa:1132	4	2983	-0.0356428021022423	0.038	279.656665615558	0.001	0.00042476112713304
720	720	hsa:1133	9	4354	-0.0388393789747739	0.036	399.145610909133	0.518	0.0929046414029334
721	721	hsa:1136	5	3365	-0.0464320214386333	0.013	333.113673308153	0.18	0.0165147941780933
722	722	hsa:1137	5	3365	-0.0466098035163597	0.013	256.716296048834	0.028	0.00324628183527923
723	723	hsa:8973	19	4500	-0.0516619056509179	0.014	671.413546914477	0.506	0.042149208904392
724	724	hsa:1139	9	4352	-0.0504935991021908	0.01	411.251325838128	0.61	0.0372067456975975
725	725	hsa:1141	5	3365	-0.0457285059622904	0.014	337.000274886844	0.026	0.00324628183527922
726	726	hsa:1143	5	3365	-0.0456774551893413	0.015	243.755463218011	0.156	0.0165147941780933
727	727	hsa:4261	4	2666	-0.0274030504769946	0.071	356.460696363035	0.002	0.00140007505705155
728	728	hsa:9541	12	4408	-0.047033906703238	0.005	478.807521984273	0.568	0.0194936214841376
729	729	hsa:84916	11	115	-0.00375623368613326	0.478	16.2940655245258	0.000999000999000999	0.00412908878894628
730	730	hsa:1154	4	2547	-0.031461859843046	0.037	304.093434535701	0.017	0.00526559758049496
731	731	hsa:1152	4	102	-0.100616496884192	0.113	12.708890041259	0.002	0.00212326447626439
732	732	hsa:1158	4	102	-0.0963608142365224	0.13	12.6563591139048	0.987	0.39176970159473
733	733	hsa:548596	2	6	0.577350269189626	1	1.38749863201685	0.001	0.00790775527898214
734	734	hsa:1159	6	931	0.050173719282627	0.974	120.377337796935	0.002	0.014105374639688
735	735	hsa:1160	4	102	-0.0720426276784095	0.201	13.6082316441245	0.118	0.112459395681375
736	736	hsa:1163	22	4508	-0.0516159747007126	0.001	943.410489559673	0.501	0.00430805113289658
737	737	hsa:1179	4	1257	-0.00525393462946159	0.447	133.522267209785	0.000999000999000999	0.00389124505920745
738	738	hsa:9635	10	4359	-0.0422750985790545	0.01	491.320594457584	0.619	0.0376650369902481
739	739	hsa:23529	4	2110	-0.00419873923215294	0.399	334.526151293848	0.000999000999000999	0.0035186732346869
740	740	hsa:9076	23	4508	-0.0609315191806497	0.000999000999000999	547.413906345713	0.528	0.00450852594703706
741	741	hsa:9071	11	4405	-0.0609299060500041	0.000999000999000999	387.329256281044	0.457	0.00396819659041283
742	742	hsa:5010	6	3971	-0.0569899740519716	0.001	491.19855011848	0.294	0.00268478765244392
743	743	hsa:23562	22	4507	-0.0610278414736697	0.000999000999000999	633.325549635056	0.473	0.00409086627254542
744	744	hsa:24146	18	4494	-0.0619360935336327	0.000999000999000999	543.850226271876	0.481	0.00415199718393622
745	745	hsa:10686	21	4502	-0.061794771913683	0.000999000999000999	476.729621566537	0.468	0.00405259095383987
746	746	hsa:26285	21	4502	-0.0622470078065918	0.000999000999000999	534.688175033236	0.496	0.00426626106819173
747	747	hsa:51208	6	3971	-0.0571960037754084	0.001	455.122108054679	0.337	0.00303145911050522
748	748	hsa:149461	18	4494	-0.0618911856585716	0.000999000999000999	368.115329561373	0.502	0.0043118389502298
749	749	hsa:9075	22	4507	-0.0609666222367378	0.000999000999000999	513.528091410048	0.518	0.00443303200270492
750	750	hsa:49861	19	4497	-0.0614701067672464	0.000999000999000999	328.150829662332	0.492	0.0042358355845835
751	751	hsa:53842	6	3971	-0.0569696785866778	0.001	306.819388543519	0.26	0.00240625552100667
752	752	hsa:137075	11	4405	-0.0607992778178187	0.000999000999000999	484.312560964074	0.481	0.00415199718393622
753	753	hsa:644672	22	4507	-0.0613136829665561	0.000999000999000999	404.656272657517	0.493	0.00424344499094661
754	754	hsa:1365	23	4508	-0.0615256523590592	0.000999000999000999	553.433170621971	0.509	0.00436492265659255
755	755	hsa:1364	12	4415	-0.060774155201108	0.000999000999000999	539.94713128585	0.416	0.0036512518641189
756	756	hsa:7122	4	1863	-0.00358313459405536	0.425	289.985726114977	0.000999000999000999	0.00372115772026324
757	757	hsa:9074	6	3971	-0.0571261996750798	0.001	383.368658392025	0.282	0.00258695618334138
758	758	hsa:1366	4	1863	-0.00427206057273167	0.417	235.96414996624	0.001	0.00366227094818101
759	759	hsa:9073	22	4507	-0.0613876467286485	0.000999000999000999	487.607729749232	0.478	0.00412908878894628
760	760	hsa:9080	23	4508	-0.061124862672858	0.000999000999000999	464.299906561741	0.509	0.00436492265659255
761	761	hsa:26253	9	4336	-0.0665892734575569	0.000999000999000999	401.424806414405	0.349	0.00312441749200513
762	762	hsa:64581	2	57	-0.0735888851957045	0.326	9.12273583506744	0.000999000999000999	0.00294071301965973
763	763	hsa:9575	10	4381	-0.046794670497524	0.001	793.77030127007	0.886	0.00711351113612025
764	764	hsa:10978	6	33	-0.118935982886082	0.175	10.9156445610015	0.000999000999000999	0.00168736435041501
765	765	hsa:1211	23	4507	-0.0642328589096156	0.001	821.381335175592	0.489	0.00421671940549132
766	766	hsa:1212	22	4502	-0.0647074604861354	0.001	625.260770714343	0.475	0.00410979298311658
767	767	hsa:1213	22	4502	-0.0646342454112047	0.001	763.568654703774	0.482	0.0041633070259664
768	768	hsa:8218	9	4314	-0.0601494940105687	0.000999000999000999	593.116656482292	0.351	0.00314031874727858
769	769	hsa:55907	5	78	-0.0783989539273609	0.18	17.2999520012197	0.196	0.15327180960792
770	770	hsa:51727	1	34	NA	1	9.78128760942973	0.016	0.0821626649078777
771	771	hsa:129607	1	34	NA	1	7.21759472137223	0.003	0.0204274289709421
772	772	hsa:84735	18	4500	-0.00721464353267925	0.316	394.754957129308	0.528	0.465618051978852
773	773	hsa:55748	3	435	0.010328588143829	0.627	66.3514222601548	0.000999000999000999	0.00524623209348212
774	774	hsa:1259	21	4507	-0.0618830193487869	0.001	536.315570291276	0.511	0.00438394103452566
775	775	hsa:1261	3	1257	-0.00309720167638838	0.472	128.35093895419	0.000999000999000999	0.0040832154508691
776	776	hsa:1262	3	1257	-0.00518001454044654	0.434	146.125877914278	0.000999000999000999	0.00379087316433714
777	777	hsa:1258	9	4359	-0.0421103967257543	0.011	427.883227865892	0.496	0.033887430739654
778	778	hsa:23019	27	4507	-0.045032461865354	0.001	764.564524096959	0.512	0.00439151919765748
779	779	hsa:25904	23	4494	-0.0463483886146519	0.001	693.254967825707	0.505	0.00433843082498791
780	780	hsa:4848	28	4508	-0.0451786247439306	0.001	575.247787170113	0.514	0.00440666966834968
781	781	hsa:4849	28	4508	-0.0448713845924292	0.001	767.446858220304	0.485	0.00418621040850799
782	782	hsa:4850	27	4507	-0.0447710544064348	0.001	575.906740198296	0.467	0.00404850766723795
783	783	hsa:57472	25	4502	-0.0460351310968359	0.001	544.734177795742	0.476	0.00411744412697684
784	784	hsa:246175	14	4436	-0.0436664586642157	0.001	298.710679295826	0.429	0.00375548901114656
785	785	hsa:29883	26	4508	-0.0455517686884644	0.001	817.461156186842	0.518	0.00443694729353509
786	786	hsa:9337	24	4502	-0.0464077833348437	0.001	705.438352737703	0.459	0.00398708529968782
787	787	hsa:1268	7	4244	-0.0499870016146158	0.001	405.134430210608	0.476	0.00411744412697684
788	788	hsa:1271	9	4362	-0.0527047661417939	0.003	492.182003159562	0.578	0.0127576005106816
789	789	hsa:6900	7	2569	-0.0593921013117244	0.001	239.746878482744	0.001	1.48155105579643e-05
790	790	hsa:26047	8	2569	-0.0601550699099205	0.001	336.911532575732	0.002	2.82447267548086e-05
791	791	hsa:80347	4	819	0.00847598627522251	0.621	172.702436149368	0.002	0.0095522621109748
792	792	hsa:1301	3	1099	-0.0592632916178256	0.03	111.112953962171	0.000999000999000999	0.00034211726303602
793	793	hsa:1302	4	2508	-0.0611694362119438	0.000999000999000999	268.519188815577	0.053	0.000574275286385112
794	794	hsa:1277	4	2508	-0.0609959607128063	0.000999000999000999	409.875340012676	0.000999000999000999	1.47879189328458e-05
795	795	hsa:1278	4	2508	-0.0609659030768172	0.000999000999000999	438.418708273161	0.000999000999000999	1.47879189328458e-05
796	796	hsa:81578	4	2155	-0.0600048789661749	0.002	330.178414285953	0.01	0.000236395565688206
797	797	hsa:255631	10	4379	-0.0701043519375251	0.000999000999000999	430.389820322327	0.715	0.00588873393971668
798	798	hsa:85301	11	4406	-0.0701491294139278	0.001	565.70713450701	0.785	0.00639761406954277
799	799	hsa:1280	4	2508	-0.0625976033162288	0.000999000999000999	249.133765933409	0.498	0.00428146170896484
800	800	hsa:1281	4	2508	-0.0609641854976178	0.000999000999000999	415.798604270373	0.000999000999000999	1.47879189328458e-05
801	801	hsa:1282	4	2508	-0.0609727733936147	0.000999000999000999	375.9585883258	0.000999000999000999	1.47879189328458e-05
802	802	hsa:1284	4	2508	-0.0609736321832144	0.000999000999000999	411.003332969837	0.000999000999000999	1.47879189328458e-05
803	803	hsa:1285	4	2508	-0.0612218223775249	0.000999000999000999	379.60653430451	0.038	0.000424374733412285
804	804	hsa:1286	4	2508	-0.0621235514571998	0.000999000999000999	272.646805295546	0.000999000999000999	1.47879189328458e-05
805	805	hsa:1287	4	2508	-0.0629282373121096	0.000999000999000999	369.000547024867	0.57	0.00482357443312407
806	806	hsa:1288	4	2508	-0.0619105716364765	0.000999000999000999	305.463422089242	0.032	0.00036286191106486
807	807	hsa:1289	4	2508	-0.0609650442872175	0.000999000999000999	431.340732027272	0.000999000999000999	1.47879189328458e-05
808	808	hsa:1290	4	2508	-0.0609736321832144	0.000999000999000999	406.931535849461	0.000999000999000999	1.47879189328458e-05
809	809	hsa:50509	4	2508	-0.0612759261223054	0.000999000999000999	378.82035193662	0.000999000999000999	1.47879189328458e-05
810	810	hsa:1291	4	2508	-0.0609951019232066	0.000999000999000999	404.47677142017	0.000999000999000999	1.47879189328458e-05
811	811	hsa:1292	4	2508	-0.061105026991967	0.000999000999000999	431.31059181871	0.000999000999000999	1.47879189328458e-05
812	812	hsa:1293	4	2508	-0.0609650442872175	0.000999000999000999	441.495531532333	0.000999000999000999	1.47879189328458e-05
813	813	hsa:256076	10	4379	-0.0698801595059087	0.000999000999000999	397.703274041215	0.512	0.00438764329852949
814	814	hsa:131873	4	2508	-0.0614193439854537	0.000999000999000999	206.873764825032	0.244	0.00227164775949352
815	815	hsa:79709	6	2305	0.0090350623941905	0.723	404.488057823322	0.000999000999000999	0.005946585319209
816	816	hsa:23127	17	4492	-0.0345217687402491	0.01	439.546506755939	0.483	0.0305879495586643
817	817	hsa:1311	4	2611	-0.0688324514230074	0.000999000999000999	295.131673312713	0.000999000999000999	1.47879189328458e-05
818	818	hsa:1312	4	1249	0.0582650238519421	0.98	193.765219179131	0.013	0.0683247299313976
819	819	hsa:1352	5	11	-0.665800302861183	0.003	1.63079331172842	0.164	0.00423957966600421
820	820	hsa:1355	14	1129	0.0575334276359269	0.986	142.871069149717	0.000999000999000999	0.00780412962222078
821	821	hsa:1356	2	7	-0.534522483824849	0.128	1.0456140289662	0.07	0.0512062660658779
822	822	hsa:64506	5	2800	-0.021173998406889	0.144	378.906671349099	0.000999000999000999	0.00141650782543045
823	823	hsa:1371	7	64	-0.161738487785796	0.07	8.38349216212688	0.052	0.0240814086142939
824	824	hsa:1373	5	2843	-0.0122169601088187	0.249	323.42364871548	0.002	0.00428524541950794
825	825	hsa:53981	6	33	-0.156855717604704	0.117	10.1340351538099	0.000999000999000999	0.00117518214430515
826	826	hsa:51692	29	4500	-0.0460082023631601	0.001	584.765320696052	0.522	0.00446719403038262
827	827	hsa:10898	32	4508	-0.0452055202537976	0.001	562.380505137209	0.514	0.00440666966834968
828	828	hsa:11052	9	33	-0.200604142504111	0.071	10.5385229643727	0.001	0.00074925097834553
829	829	hsa:79869	29	4494	-0.0454364014120442	0.001	403.580387697319	0.527	0.00450495937496588
830	830	hsa:1374	9	4366	-0.0333787078995399	0.011	423.400680401479	0.518	0.0351432129644808
831	831	hsa:126129	9	4366	-0.0337838493899754	0.01	580.224527178719	0.678	0.0406378160402623
832	832	hsa:1376	2	109	-0.113085023344368	0.076	21.4346503088968	0.009	0.00566868600599374
833	833	hsa:1378	10	4379	-0.0562234517198916	0.001	400.910056433387	0.418	0.00367005217443372
834	834	hsa:1380	11	4381	-0.0545257369589903	0.001	402.011632989468	0.397	0.003506134988079
835	835	hsa:92359	23	4507	-0.0686016885560961	0.001	667.698140888387	0.482	0.0041633070259664
836	836	hsa:1385	20	4507	-0.0477426023357706	0.002	767.006578514794	0.463	0.00739377323539256
837	837	hsa:10488	21	4508	-0.0507984878527599	0.001	823.527157757108	0.466	0.0040408374145088
838	838	hsa:90993	3	2366	-0.0436353152054472	0.008	252.983572638158	0.000999000999000999	0.000101794753379561
839	839	hsa:64764	3	2366	-0.0431877056657062	0.009	395.560442589875	0.017	0.00149711611339549
840	840	hsa:84699	3	2366	-0.0433607960542267	0.008	280.076685226568	0.05	0.00352961840434251
841	841	hsa:148327	3	2366	-0.0430664321450867	0.009	331.21543612678	0.002	0.000214652498401226
842	842	hsa:9586	3	2366	-0.0436426719540944	0.008	379.188188357382	0.000999000999000999	0.000101794753379561
843	843	hsa:1387	17	4500	-0.0430527016215279	0.004	686.213043830736	0.545	0.0155399782767549
844	844	hsa:1390	20	4502	-0.0575730765458688	0.001	796.34831168189	0.507	0.00435360877406716
845	845	hsa:1392	11	4409	-0.0483357129130837	0.001	579.863081171328	0.611	0.00513265270886233
846	846	hsa:1394	10	4386	-0.0595545331624014	0.001	756.156032053675	0.897	0.00719075986222722
847	847	hsa:1398	20	4507	-0.0710690985771698	0.000999000999000999	600.287517688374	0.513	0.00439521293839554
848	848	hsa:1399	21	4508	-0.0712923625433253	0.000999000999000999	697.617997023278	0.524	0.00447835127668691
849	849	hsa:64109	9	4362	-0.0526589876386911	0.003	308.212335721596	0.499	0.0112339253837963
850	850	hsa:54675	11	4381	-0.0583808907505204	0.001	842.828298302431	0.878	0.007057244560681
851	851	hsa:23373	4	2483	-0.0245100803755449	0.084	389.337068408738	0.000999000999000999	0.000871526707087053
852	852	hsa:200186	2	174	-0.116338440145446	0.031	35.3108043239713	0.012	0.0033095414137731
853	853	hsa:1407	4	1758	-0.0291077265526531	0.064	400.303444756508	0.03	0.0139304257784495
854	854	hsa:1408	4	1758	-0.032478024172421	0.038	269.994586424048	0.018	0.00566868600599374
855	855	hsa:1431	3	413	0.0625374918994375	0.945	72.1655999331163	0.000999000999000999	0.00751971253607334
856	856	hsa:51380	5	1379	0.0500110212131797	0.977	227.540196377622	0.007	0.0409321929832078
857	857	hsa:1435	4	2707	-0.0639829268858552	0.000999000999000999	296.91962814989	0.003	4.11125807281596e-05
858	858	hsa:1436	3	1907	-0.0427387508958947	0.014	327.267988904361	0.000999000999000999	0.000170314024177372
859	859	hsa:1437	4	2989	-0.0563066548417837	0.002	354.412909505381	0.000999000999000999	2.82185072482266e-05
860	860	hsa:1438	5	3854	-0.0507225410768283	0.006	761.889183206035	1	0.0366959748585245
861	861	hsa:1439	9	4362	-0.0564312569660609	0.002	433.718389611989	0.45	0.00721180421517597
862	862	hsa:1440	5	3723	-0.0486098980843786	0.004	447.704446909033	0.56	0.015906865885378
863	863	hsa:1441	3	1301	0.0249682246924981	0.82	135.841824664447	0.001	0.00664708909851891
864	864	hsa:1445	22	4508	-0.0671219906562231	0.001	545.118171684499	0.5	0.00430045122977104
865	865	hsa:1447	9	4379	-0.0490603823154279	0.001	426.529486862759	0.374	0.0033253292804456
866	866	hsa:1452	22	4508	-0.057894568870982	0.001	813.156898321776	0.487	0.00420146901378738
867	867	hsa:122011	15	4475	-0.0582634486421113	0.001	552.159634960478	0.429	0.00375548901114656
868	868	hsa:1453	13	4457	-0.0564519858785672	0.000999000999000999	506.122908351075	0.463	0.00401426226868107
869	869	hsa:1454	11	4424	-0.0462784828307005	0.001	591.498480544259	0.733	0.0060240614395049
870	870	hsa:1455	17	4494	-0.0574339637179763	0.001	560.059779210417	0.493	0.00424719568227335
871	871	hsa:1456	22	4508	-0.0562657148726101	0.001	909.586077571689	0.505	0.00433843082498791
872	872	hsa:1457	20	4507	-0.0519471415781942	0.001	673.049609480882	0.481	0.00415566842145995
873	873	hsa:1459	21	4508	-0.0518391424702021	0.001	524.921465035375	0.514	0.00440666966834968
874	874	hsa:1460	20	4507	-0.0515534978335182	0.001	613.51936997557	0.498	0.00428524541950794
875	875	hsa:1477	28	4508	-0.0448412396538076	0.001	500.717058903994	0.514	0.00440666966834968
876	876	hsa:1478	28	4507	-0.045085694477625	0.001	674.171578233833	0.496	0.00427003157709472
877	877	hsa:23283	2	10	-0.553010041337502	0.022	3.1909328641036	0.000999000999000999	0.000257702584723935
878	878	hsa:1479	7	66	-0.00153957050960783	0.487	10.9703569361939	0.000999000999000999	0.00419775801243716
879	879	hsa:1487	22	4508	-0.0548881944988472	0.001	774.732543987077	0.491	0.00423196161721335
880	880	hsa:1488	20	4502	-0.0554211288640771	0.001	661.186275151175	0.467	0.00404850766723795
881	881	hsa:1489	10	4381	-0.0514582212286317	0.004	558.824710760402	0.566	0.0160531684766037
882	882	hsa:1491	2	81	-0.0435952997381212	0.283	16.610146779636	0.059	0.0850299102354865
883	883	hsa:1493	2	77	-0.149296800187424	0.066	18.5644452671703	0.000999000999000999	0.000700671779094787
884	884	hsa:1495	2	244	-0.116736917076453	0.025	36.8045025733597	0.002	0.000545174377626807
885	885	hsa:1496	17	4497	-0.0610550945879109	0.001	417.642107091687	0.529	0.00452005220471006
886	886	hsa:29119	5	3821	-0.0656488607092319	0.001	351.269331571902	0.135	0.00133788183023599
887	887	hsa:1499	18	4500	-0.0575159835003794	0.001	779.47495887382	0.558	0.0047380625903353
888	888	hsa:56998	19	4500	-0.0575855012250306	0.001	509.835862444174	0.562	0.00476801289393567
889	889	hsa:1500	12	4433	-0.0607168244130871	0.002	778.339694610552	0.714	0.0107835140327125
890	890	hsa:56474	19	4500	-0.0208250661907259	0.101	786.161915325488	0.538	0.212599135612471
891	891	hsa:1508	5	2389	-0.0320487364494176	0.035	387.134080889478	0.000999000999000999	0.000393746922965313
892	892	hsa:1509	3	42	-0.0334049923196563	0.444	7.48491999286863	0.000999000999000999	0.0038681162439202
893	893	hsa:1511	10	4373	-0.0441295124517414	0.015	609.485569555795	0.397	0.0364655858736214
894	894	hsa:1520	5	2389	-0.0309044588757428	0.044	286.265883967672	0.001	0.000485378120658025
895	895	hsa:2017	4	2337	-0.0444809557315153	0.008	307.244072063387	0.033	0.00243924422407194
896	896	hsa:8454	18	4500	-0.0461850673558434	0.001	691.924990992804	0.496	0.00427003157709472
897	897	hsa:8453	4	2312	-0.0550059842326928	0.002	454.328918015239	0.218	0.00380971058517225
898	898	hsa:6376	2	78	0.180889380735753	0.956	13.5220925172551	0.000999000999000999	0.00759619085999514
899	899	hsa:1524	19	4500	-0.0363708809050419	0.062	471.092456140081	0.49	0.136526832351525
900	900	hsa:2919	9	4377	-0.0495263705003628	0.005	643.921838011086	0.462	0.0163328729127759
901	901	hsa:3627	2	156	0.121770565997527	0.945	30.5348186694735	0.000999000999000999	0.00751971253607334
902	902	hsa:6373	2	156	0.118204810038595	0.941	26.4704568208907	0.000999000999000999	0.00749187059990807
903	903	hsa:6387	11	4407	-0.0425706247581828	0.016	645.762100422337	0.386	0.0375938336636197
904	904	hsa:10563	2	78	0.185425791537903	0.957	16.1557905338101	0.000999000999000999	0.00760313714302707
905	905	hsa:9547	18	4494	-0.0358688518491762	0.06	436.487311022429	0.469	0.128615649216106
906	906	hsa:58191	2	78	0.179755278035215	0.95	10.1196847185534	0.004	0.0249764660065492
907	907	hsa:2920	2	208	0.103824907037224	0.956	42.1123277683041	0.000999000999000999	0.00759619085999514
908	908	hsa:2921	19	4500	-0.0435683279690417	0.025	919.276051431529	0.52	0.0694564769797678
909	909	hsa:6374	20	4500	-0.0363638144557146	0.058	624.101040019122	0.529	0.137580515423598
910	910	hsa:6372	2	78	0.179755278035215	0.952	15.4559281816335	0.000999000999000999	0.0075683952671106
911	911	hsa:4283	2	156	0.122483717189313	0.948	31.3280562625717	0.000999000999000999	0.00754058288424389
912	912	hsa:3577	2	678	-0.0507550971797969	0.155	66.8917363750282	0.013	0.0145223792084207
913	913	hsa:3579	10	4386	-0.0347134314972556	0.058	592.89812123632	0.451	0.121467294238645
914	914	hsa:2833	1	59	NA	1	11.8535001280196	0.000999000999000999	0.00790085392538984
915	915	hsa:7852	1	60	NA	1	13.8691455780368	0.000999000999000999	0.00790085392538984
916	916	hsa:643	1	59	NA	1	8.20293030328907	0.001	0.00790775527898214
917	917	hsa:10663	1	59	NA	1	13.2176794193369	0.000999000999000999	0.00790085392538984
918	918	hsa:80319	15	4465	-0.0512666640199711	0.002	365.945237637188	0.379	0.00620409899662001
919	919	hsa:1535	20	4507	-0.0652237100983561	0.001	643.909676129673	0.501	0.00430805113289658
920	920	hsa:54205	13	4452	-0.0487505189631952	0.001	658.801065417028	0.597	0.00502888528640929
921	921	hsa:23191	22	4508	-0.0632345647696211	0.001	916.061675159798	0.51	0.00437636091444541
922	922	hsa:26999	21	4507	-0.0624736609168571	0.001	569.229513402334	0.504	0.00433083888210603
923	923	hsa:1540	22	4508	-0.0621392789443272	0.001	891.189643904213	0.52	0.00445207450812218
924	924	hsa:1583	11	4388	-0.0392542778517316	0.015	511.390522417849	0.511	0.0450019107264363
925	925	hsa:1584	5	3439	-0.0273105325595921	0.084	273.073055028725	0.06	0.0317033599523702
926	926	hsa:1585	11	4388	-0.0370175739054562	0.015	566.450654711692	0.565	0.0489061284529399
927	927	hsa:1586	4	3379	-0.0334730451438638	0.039	322.648861998804	0.035	0.0103693601607212
928	928	hsa:1588	9	4366	-0.0456166984817263	0.005	604.077377797884	0.721	0.023884687797224
929	929	hsa:1544	18	4500	-0.0317859757834322	0.041	449.331592173768	0.486	0.0979508333370049
930	930	hsa:1545	4	2123	0.0341052628640878	0.935	332.865581234625	0.019	0.08936727750453
931	931	hsa:1591	8	4223	-0.0458562867235151	0.002	545.147559968155	0.401	0.00651897836397841
932	932	hsa:1592	10	4368	-0.020806274127378	0.086	481.774851501941	0.384	0.145653035898079
933	933	hsa:56603	10	4368	-0.0231545850204261	0.069	616.230665554192	0.454	0.139817550549932
934	934	hsa:340665	16	4492	-0.0255103448612538	0.067	437.099608527172	0.509	0.149315549450743
935	935	hsa:1593	4	1969	0.0233239135248373	0.86	262.442348300626	0.008	0.0411364599940138
936	936	hsa:1594	7	4223	-0.0462825363205873	0.001	451.84522999475	0.939	0.0074844826789519
937	937	hsa:1553	6	4042	-0.0154400896605809	0.151	297.586319809979	0.094	0.0745885607164534
938	938	hsa:1548	2	236	-0.0258716991081999	0.323	18.9142071587734	0.115	0.159460740221425
939	939	hsa:1555	10	4383	-0.0411629678309735	0.004	294.367213048982	0.273	0.0085391608866121
940	940	hsa:1562	2	193	-0.0379601204930519	0.273	25.3410545535344	0.000999000999000999	0.00251101043539429
941	941	hsa:1557	9	4362	-0.0408972619320964	0.005	352.215221665413	0.621	0.0210355725549678
942	942	hsa:1558	9	4362	-0.0410535337408072	0.004	530.75041534021	0.671	0.0185744799086983
943	943	hsa:1559	2	275	-0.00784855115287785	0.402	32.3940557520004	0.000999000999000999	0.00354212118262807
944	944	hsa:1565	10	4368	-0.0212884742411123	0.075	367.949364359155	0.504	0.161611865466279
945	945	hsa:1571	9	4362	-0.0380994662441925	0.006	501.743266891634	0.772	0.0295279186073114
946	946	hsa:1572	5	1584	0.0476162757417571	0.973	128.817682593015	0.032	0.13915894488026
947	947	hsa:1573	2	227	0.0643242056206701	0.873	36.3614278256351	0.000999000999000999	0.00701589764300262
948	948	hsa:120227	12	4409	-0.0501586867507332	0.002	612.118428763217	0.727	0.0109536172524122
949	949	hsa:29785	10	4368	-0.0224674192990356	0.073	426.256242824105	0.448	0.144560113851447
950	950	hsa:113612	10	4382	-0.0444508473857562	0.004	786.517465953711	0.851	0.0227482650483945
951	951	hsa:51302	21	4500	-0.0299841589829966	0.044	650.350142900956	0.484	0.103269330225047
952	952	hsa:1576	10	4383	-0.0327144279453175	0.027	268.438704838376	0.457	0.0665687853248502
953	953	hsa:1577	18	4500	-0.0292176214057225	0.049	792.925860794026	0.537	0.122031593946717
954	954	hsa:1551	19	4502	-0.0292797615583916	0.049	558.75566168356	0.528	0.120423655350885
955	955	hsa:10858	5	2485	0.0213138188152598	0.874	327.762194909119	0.000999000999000999	0.00702293460802094
956	956	hsa:284541	6	3520	0.0114254851792952	0.73	320.421377622669	0.128	0.314933517405263
957	957	hsa:8529	2	207	0.0652849473164726	0.865	29.0504967758846	0.003	0.0180460679383353
958	958	hsa:11283	2	182	0.0553638910654472	0.812	22.8436372699433	0.000999000999000999	0.00658442746366251
959	959	hsa:1581	10	4373	-0.0277855885104699	0.033	500.827831720332	0.488	0.0825923849597414
960	960	hsa:9420	11	4388	-0.0354838190733922	0.019	507.350094380133	0.648	0.0664500910246697
961	961	hsa:1582	19	4500	-0.0286806576885706	0.047	394.811693360916	0.51	0.113400924965944
962	962	hsa:10800	11	4387	-0.0598092095598576	0.001	497.74824730998	0.379	0.00336475227974222
963	963	hsa:57105	10	4355	-0.0597524158148974	0.000999000999000999	442.330129068496	0.526	0.00449344241035402
964	964	hsa:23002	15	4475	-0.0640193060077868	0.001	525.860561147792	0.612	0.0051400523045766
965	965	hsa:23500	4	2333	-0.0336249672013986	0.033	357.96007688278	0.000999000999000999	0.000373186895499919
966	966	hsa:1603	2	18	-0.129640744710433	0.298	6.39825000471164	0.001	0.00271728828729474
967	967	hsa:1605	21	4502	-0.071510533458257	0.001	831.646128020473	0.544	0.00463300935324293
968	968	hsa:1610	6	2726	0.0355657557105825	0.94	286.197098908417	0.01	0.0532702285432381
969	969	hsa:1612	4	2831	-0.0642100998093916	0.000999000999000999	402.603464744009	0.000999000999000999	1.47879189328458e-05
970	970	hsa:23604	4	2831	-0.0652386231581037	0.000999000999000999	276.329700498409	0.119	0.0011932557455116
971	971	hsa:1613	4	2831	-0.0649115474040767	0.000999000999000999	485.283993400304	0.236	0.0022050270407314
972	972	hsa:27071	20	4502	-0.067015009310246	0.001	715.745701361312	0.469	0.00406384175328394
973	973	hsa:1616	22	4508	-0.0586372537387076	0.000999000999000999	672.1504338808	0.507	0.00434976575498105
974	974	hsa:26528	25	4507	-0.045475658974718	0.001	681.026788321623	0.46	0.00399477067150132
975	975	hsa:10926	3	15	-0.148727319844751	0.318	4.29665330467626	0.000999000999000999	0.00287644141739707
976	976	hsa:1621	1	7	NA	1	0.922524639003744	0.054	0.211613646550565
977	977	hsa:1622	19	4500	-0.0302290529328664	0.041	836.769999982006	0.548	0.107748960874481
978	978	hsa:1629	5	2199	0.0429617240708923	0.981	413.233418967225	0.007	0.0410717189281425
979	979	hsa:1630	22	4508	-0.0721157731632958	0.000999000999000999	475.228161850615	0.518	0.00443303200270492
980	980	hsa:1633	2	189	0.0394497379003344	0.724	51.1614030212857	0.005	0.0239690381363829
981	981	hsa:1634	4	2609	-0.076549853733686	0.000999000999000999	424.734925675284	0.000999000999000999	1.47879189328458e-05
982	982	hsa:1638	5	3153	-0.0589157379773858	0.001	287.180625746186	0.295	0.00269291788447922
983	983	hsa:1635	3	345	0.0361940746320427	0.767	63.1817173271874	0.001	0.00626870922130992
984	984	hsa:79077	2	169	0.010647827775695	0.575	40.9999504130653	0.000999000999000999	0.00486086964042208
985	985	hsa:51181	2	17	-0.438357003759605	0.024	2.81834815547031	0.319	0.0449580656237098
986	986	hsa:1643	4	2235	-0.0496640901159237	0.001	262.036558344462	0.008	0.000101888552130275
987	987	hsa:1644	3	775	0.0760007315983297	0.993	88.0898038095989	0.039	0.164636929082142
988	988	hsa:1649	4	2832	-0.0633961061764571	0.000999000999000999	263.153137878697	0.287	0.00262544154925907
989	989	hsa:54541	3	443	-0.0909285273586116	0.009	52.3604581304854	0.000999000999000999	0.000113460109219431
990	990	hsa:8528	20	4500	-0.0171950705917811	0.118	443.5250981578	0.534	0.237204269117055
991	991	hsa:1654	11	4383	-0.0630306093002039	0.001	638.425793575638	0.792	0.00644763173959069
992	992	hsa:23586	2	219	-0.0660691597328341	0.128	27.8211093340786	0.000999000999000999	0.0012741792344459
993	993	hsa:8560	4	794	0.019411490066705	0.735	157.790486225274	0.001	0.00603849544318231
994	994	hsa:123099	5	2500	0.0164757095668431	0.78	349.189940800504	0.000999000999000999	0.00635627231580291
995	995	hsa:51071	3	267	0.0953990580711526	0.973	60.4775023309093	0.000999000999000999	0.00771413643831803
996	996	hsa:79139	4	921	-0.0317457705249742	0.133	194.738667931335	0.000999000999000999	0.0013188605431569
997	997	hsa:51009	25	4508	-0.0657369220559057	0.000999000999000999	492.146437232851	0.502	0.0043118389502298
998	998	hsa:91319	13	4379	-0.0665992566552262	0.000999000999000999	636.659835478806	0.454	0.00394513430425198
999	999	hsa:1677	20	4500	-0.0616793697186879	0.000999000999000999	608.068779856724	0.489	0.00421299516598821
1000	1000	hsa:84649	5	2885	-0.0261494098000988	0.053	374.313573698739	0.007	0.00330164345177739
1001	1001	hsa:1606	21	4507	-0.0603380356197708	0.000999000999000999	860.44331530602	0.494	0.00425105237093712
1002	1002	hsa:1607	22	4508	-0.0604208552331666	0.000999000999000999	608.237138547045	0.513	0.00439521293839554
1003	1003	hsa:8527	22	4508	-0.0604672284572112	0.000999000999000999	797.123675487633	0.515	0.00441034637980151
1004	1004	hsa:1608	4	2795	-0.026871260239273	0.059	298.149497234296	0.001	0.000633540413729455
1005	1005	hsa:160851	4	2795	-0.0269827787572289	0.058	325.21623330101	0.000999000999000999	0.000623228660109445
1006	1006	hsa:9162	6	4132	-0.0556522733223202	0.001	360.928221540122	0.398	0.00351396530396658
1007	1007	hsa:1609	21	4507	-0.0606920336328155	0.000999000999000999	741.558204420117	0.498	0.00428146170896484
1008	1008	hsa:8525	8	4329	-0.0579995535046402	0.000999000999000999	444.006371812472	0.383	0.00339323271875295
1009	1009	hsa:1716	2	161	0.0542322591280391	0.816	20.6529458319491	0.006	0.0309394726485483
1010	1010	hsa:1718	6	3134	-0.00904529139681896	0.281	496.046544955866	0.004	0.00875692835692196
1011	1011	hsa:79947	5	2505	-0.0599732013073453	0.000999000999000999	325.40113215837	0.303	0.00275538612147329
1012	1012	hsa:27294	2	52	-0.301245946297846	0.006	7.13203244542913	0.143	0.00691625774137268
1013	1013	hsa:1719	3	300	0.0447660269038305	0.822	56.5398040302838	0.034	0.127929444570983
1014	1014	hsa:200895	2	89	-0.00479703213084828	0.504	17.9273957732916	0.005	0.0175984108711962
1015	1015	hsa:50846	18	4494	-0.0575467691440138	0.000999000999000999	493.396207598604	0.469	0.00406025026867149
1016	1016	hsa:1723	1	2	NA	1	1.04508943034517	0.000999000999000999	0.00790085392538984
1017	1017	hsa:9249	5	2320	0.0375197967150305	0.96	375.927541603537	0.001	0.0076306341825623
1018	1018	hsa:10901	5	2320	0.0377168016697018	0.96	252.735923967927	0.013	0.0671876763921899
1019	1019	hsa:317749	5	2320	0.037719848138073	0.961	247.898771802249	0.005	0.0304545620266702
1020	1020	hsa:10170	5	2320	0.0362453574464098	0.957	352.516496733508	0.002	0.0138928838131109
1021	1021	hsa:79132	3	219	-0.043066130827025	0.225	36.0648401622867	0.011	0.0173287493353297
1022	1022	hsa:1729	4	2269	-0.0467936893269087	0.01	303.218243899703	0.025	0.00232351241002551
1023	1023	hsa:1730	21	4507	-0.069668185825048	0.000999000999000999	550.087480833742	0.483	0.00416725905538804
1024	1024	hsa:81624	13	4448	-0.0703057933607646	0.000999000999000999	680.114217483149	0.483	0.00416725905538804
1025	1025	hsa:23405	21	4502	-0.0578452501443963	0.001	772.141329423042	0.538	0.00458787677481774
1026	1026	hsa:1736	10	115	-0.000511969202723085	0.492	27.8857595874676	0.000999000999000999	0.0042358355845835
1027	1027	hsa:22943	23	4507	-0.0640548344299269	0.001	646.447868011889	0.503	0.00432324495509586
1028	1028	hsa:27123	6	3371	-0.0422580754412325	0.015	323.174106329384	0.007	0.00106696277181971
1029	1029	hsa:27121	5	1866	-0.0304891007520617	0.081	237.260699085985	0.000999000999000999	0.000843343589604015
1030	1030	hsa:1737	3	342	-0.0242623292278669	0.307	44.7746802428788	0.294	0.30733598529856
1031	1031	hsa:1738	3	340	-0.0222808253854721	0.324	86.3064249855933	0.002	0.00540536967032458
1032	1032	hsa:1739	18	4497	-0.0684048286609459	0.001	541.701821611974	0.5	0.00430045122977104
1033	1033	hsa:1740	22	4508	-0.0662164326233271	0.000999000999000999	692.100557811391	0.504	0.00432701561465924
1034	1034	hsa:1741	21	4507	-0.0662484488068161	0.001	814.521532679215	0.475	0.00410979298311658
1035	1035	hsa:1742	22	4508	-0.0635968519845939	0.000999000999000999	727.16330402694	0.537	0.00457630861593848
1036	1036	hsa:9229	23	4508	-0.0634933539021333	0.000999000999000999	488.519427327359	0.481	0.00415199718393622
1037	1037	hsa:28514	5	2567	-0.0322266511369484	0.032	264.578038188286	0.003	0.000984111587183659
1038	1038	hsa:10683	17	4484	-0.0566520903077727	0.001	592.486119623978	0.566	0.00479793472754478
1039	1039	hsa:54567	10	4358	-0.0573384919624371	0.000999000999000999	393.642111404938	0.475	0.0041061615841906
1040	1040	hsa:1743	2	33	-0.122583196346971	0.202	7.16822613439547	0.000999000999000999	0.00191874621069033
1041	1041	hsa:29958	3	124	-0.0933580544741748	0.107	17.7742235723312	0.766	0.286989906425423
1042	1042	hsa:3301	3	197	-0.0534195581157238	0.183	45.3792525939072	0.000999000999000999	0.00175632904565279
1043	1043	hsa:10294	3	197	-0.0384497779143885	0.25	29.9244394185204	0.001	0.00232351241002551
1044	1044	hsa:3337	3	211	-0.0518491130730478	0.173	37.3253265031271	0.000999000999000999	0.00167006672750982
1045	1045	hsa:51726	16	4459	-0.0625382374073584	0.001	610.71948639452	0.563	0.00477549601349124
1046	1046	hsa:3300	14	4454	-0.0501529972265529	0.001	865.532854157791	0.605	0.00508822067045973
1047	1047	hsa:64215	17	4475	-0.0629684958953473	0.001	595.379647604577	0.536	0.0045728177487349
1048	1048	hsa:54431	5	458	-0.00445526568954659	0.432	97.4705194617868	0.000999000999000999	0.00377539709396903
1049	1049	hsa:5611	15	4475	-0.0531398994992565	0.001	563.472320801312	0.462	0.00401013489809974
1050	1050	hsa:80331	4	1270	-0.0183618285621582	0.224	262.974193910273	0.001	0.00210646564936847
1051	1051	hsa:85479	6	3793	-0.0504990885586747	0.001	474.367753256117	0.264	0.00243924422407194
1052	1052	hsa:285126	2	28	-0.261514120185319	0.064	3.20870104672049	0.004	0.00237320527705209
1053	1053	hsa:1759	5	2337	-0.0436028780413362	0.011	378.936037172376	0.000999000999000999	0.000136468294346143
1054	1054	hsa:10059	17	4452	-0.055013361882476	0.001	757.674738455642	0.687	0.0056905420945647
1055	1055	hsa:1785	15	4475	-0.0625744276638424	0.001	864.493874672074	0.584	0.00493223599187946
1056	1056	hsa:26052	5	2337	-0.0434916841994767	0.011	286.285229286626	0.000999000999000999	0.000136468294346143
1057	1057	hsa:1786	3	75	-0.180093704669941	0.024	16.7309894774335	0.004	0.000984111587183659
1058	1058	hsa:1788	19	4500	-0.0478898334434409	0.001	444.855793100016	0.503	0.00432324495509586
1059	1059	hsa:1789	20	4500	-0.0512845906588821	0.000999000999000999	656.689225995144	0.549	0.00466645152609043
1060	1060	hsa:1793	10	4385	-0.0694922624068274	0.001	657.530305634628	0.511	0.00438394103452566
1061	1061	hsa:1794	4	2940	-0.0652530728275252	0.001	564.386569013386	0.391	0.00345909997220976
1062	1062	hsa:9732	22	4508	-0.0696683722866938	0.001	463.78989619248	0.483	0.00417094355578256
1063	1063	hsa:1796	18	4497	-0.0736123184133085	0.000999000999000999	536.026093457138	0.472	0.0040832154508691
1064	1064	hsa:22845	5	44	-0.0779514357931082	0.276	10.1334776651501	0.000999000999000999	0.00253559054660553
1065	1065	hsa:57171	3	34	-0.123290875684085	0.225	10.2522454650766	0.000999000999000999	0.00211297919342748
1066	1066	hsa:84444	5	751	-0.02062851529519	0.262	117.236775873878	0.002	0.00448230588978906
1067	1067	hsa:1798	6	47	-0.0523790397588003	0.338	7.12139597045434	0.001	0.00303945305591867
1068	1068	hsa:8813	6	45	-0.134337149215594	0.135	17.16782354469	0.000999000999000999	0.00133668008269826
1069	1069	hsa:8818	4	40	-0.107178737847407	0.199	6.84190214726239	0.001	0.00189491894091472
1070	1070	hsa:54344	14	1332	0.0271936962009061	0.837	229.812168251736	0.001	0.00676771959001641
1071	1071	hsa:1806	3	400	-0.0673266420960191	0.068	69.5937135346663	0.964	0.244175402461659
1072	1072	hsa:1807	2	24	-0.362977004320314	0.011	3.27265695309279	0.69	0.0446362107886912
1073	1073	hsa:1808	4	2342	-0.042792668075507	0.011	464.593730645219	0.000999000999000999	0.000136468294346143
1074	1074	hsa:1812	3	1109	0.0498123211936144	0.865	97.0646401642025	0.000999000999000999	0.00695956061631483
1075	1075	hsa:1813	2	619	-0.0328998819066534	0.228	74.9781200646402	0.000999000999000999	0.00213813535453565
1076	1076	hsa:1814	12	4434	-0.0544155890298276	0.001	876.165133131388	0.811	0.00658308367062143
1077	1077	hsa:1815	12	4434	-0.05414614004248	0.001	717.51275608719	0.747	0.0061249856935051
1078	1078	hsa:1816	2	513	0.0419057520470472	0.872	53.3246177931671	0.000999000999000999	0.00700885953365302
1079	1079	hsa:29102	5	2743	-0.0437688455246269	0.005	326.364160231763	0.083	0.00364670129565944
1080	1080	hsa:1840	6	3691	-0.0458513186775275	0.007	457.373779675353	0.006	0.000465269319466598
1081	1081	hsa:113878	11	4379	-0.0572304948527461	0.000999000999000999	334.117101290066	0.406	0.0035733503505199
1082	1082	hsa:196403	18	4494	-0.0572543460035116	0.001	658.586765951491	0.551	0.00468558043759506
1083	1083	hsa:151636	3	141	0.00597337823364096	0.5	35.9562583676577	0.000999000999000999	0.00429665432561197
1084	1084	hsa:23220	5	2567	-0.031729631523835	0.036	380.581734810898	0.003	0.00109440496773073
1085	1085	hsa:1841	2	180	0.021073565603848	0.653	50.471084959646	0.000999000999000999	0.00543727392872194
1086	1086	hsa:1843	2	289	-0.0482393812974239	0.147	46.3826524125323	0.000999000999000999	0.00144299039791532
1087	1087	hsa:11221	2	289	-0.0468722733254321	0.155	41.1462321914615	0.000999000999000999	0.00151331485106255
1088	1088	hsa:80824	20	4507	-0.0594278831271496	0.001	582.368970500185	0.478	0.00413274011657601
1089	1089	hsa:1844	21	4508	-0.0597891484619973	0.001	639.636743802819	0.49	0.00422434153176121
1090	1090	hsa:1845	21	4508	-0.0595531065311635	0.001	732.373143604463	0.492	0.00423957966600421
1091	1091	hsa:1846	20	4507	-0.0598722534571282	0.001	809.822878606891	0.502	0.00431564904001282
1092	1092	hsa:1847	2	289	-0.0482393812974239	0.146	41.3299475045437	0.000999000999000999	0.00143416973200999
1093	1093	hsa:1848	21	4508	-0.0601231057654869	0.001	759.055398742562	0.505	0.00433843082498791
1094	1094	hsa:1849	21	4508	-0.0597627953686607	0.001	509.172221247727	0.511	0.00438394103452566
1095	1095	hsa:1850	21	4508	-0.0594983557079383	0.001	870.492820389497	0.497	0.00427763950433822
1096	1096	hsa:1852	20	4507	-0.0599965862297616	0.001	739.692145475355	0.511	0.00438394103452566
1097	1097	hsa:1854	3	304	0.0754699144981618	0.91	42.9760959834426	0.03	0.1256037121464
1098	1098	hsa:1855	9	4354	-0.0527813930314425	0.001	442.107853442969	0.465	0.00403316501585527
1099	1099	hsa:1856	22	4508	-0.0518008483628923	0.002	479.254792755435	0.516	0.0081282968235043
1100	1100	hsa:1857	10	4386	-0.0524756377844648	0.001	452.743816747716	0.739	0.00606734713875488
1101	1101	hsa:1778	19	4497	-0.0506225739861109	0.001	785.867049182867	0.52	0.00445207450812218
1102	1102	hsa:1780	12	4406	-0.0503927677550445	0.000999000999000999	609.038314540011	0.407	0.00358115147577611
1103	1103	hsa:1781	19	4497	-0.0504220624049077	0.001	930.165782288192	0.554	0.00470808361265422
1104	1104	hsa:1783	19	4497	-0.0502349789545682	0.001	641.40710960595	0.536	0.0045728177487349
1105	1105	hsa:79659	23	4508	-0.0508340547928112	0.001	597.298585312487	0.482	0.0041633070259664
1106	1106	hsa:1869	2	69	0.103068147582609	0.822	18.400226318504	0.000999000999000999	0.00665546519798627
1107	1107	hsa:1870	2	69	0.0951398285377928	0.808	18.7436023932155	0.000999000999000999	0.00655597800581341
1108	1108	hsa:1871	2	70	0.088178667151952	0.796	11.8622440797146	0.000999000999000999	0.00647051054392864
1109	1109	hsa:1874	16	4494	-0.0517078379335248	0.001	542.624199651847	0.473	0.00409448437516042
1110	1110	hsa:1875	18	4500	-0.0519182497641709	0.001	868.295522183062	0.565	0.00479045692715207
1111	1111	hsa:10682	2	10	-0.422890031611031	0.114	2.442727307457	0.002	0.00214004560381424
1112	1112	hsa:1892	2	57	-0.0518581029313528	0.325	8.72876962803099	0.002	0.00542004982679849
1113	1113	hsa:51295	19	4500	-0.0617201109449278	0.000999000999000999	503.315774584593	0.536	0.00456878469621722
1114	1114	hsa:1906	21	4508	-0.0493618730366817	0.003	662.965557206776	0.514	0.0115259488559228
1115	1115	hsa:1909	5	3432	-0.0545404634315265	0.000999000999000999	533.934744476746	0.117	0.00117518214430515
1116	1116	hsa:1910	11	4410	-0.0524174524155965	0.002	757.971391363306	0.574	0.00891965461028531
1117	1117	hsa:8411	20	4497	-0.0585174212307153	0.001	636.486196705839	0.472	0.00408682690216276
1118	1118	hsa:1917	17	4484	-0.0523932565046018	0.001	596.164637245203	0.506	0.00434602078767047
1119	1119	hsa:1938	21	4502	-0.0513385895307563	0.001	807.928383596417	0.531	0.00453513747299956
1120	1120	hsa:29904	3	1229	-0.0284507464485942	0.145	149.685030148142	0.000999000999000999	0.00142534222357856
1121	1121	hsa:1942	4	2730	-0.0655998915996287	0.000999000999000999	341.91854822775	0.559	0.00474137019689763
1122	1122	hsa:1943	9	4358	-0.0604349749253807	0.001	345.161834747562	0.287	0.00262778013421274
1123	1123	hsa:1944	11	4406	-0.0600759247966697	0.001	809.071129759795	0.745	0.00611058412299062
1124	1124	hsa:1945	4	2730	-0.0645130564263166	0.000999000999000999	396.077224509806	0.154	0.00150454730090519
1125	1125	hsa:1946	4	2730	-0.0647890328970268	0.000999000999000999	249.219880432295	0.265	0.00244530146010235
1126	1126	hsa:1947	15	4465	-0.0624848027636998	0.001	791.718979784315	0.592	0.00499174632246352
1127	1127	hsa:1948	14	4449	-0.0625113775981381	0.001	523.204538672248	0.532	0.00454267728050724
1128	1128	hsa:1949	15	4465	-0.0626851453845099	0.001	434.746255293048	0.595	0.00501403474568909
1129	1129	hsa:1950	4	2957	-0.0558046632945292	0.001	305.782578983273	0.104	0.00105779644451758
1130	1130	hsa:1956	21	4508	-0.0695040861258541	0.000999000999000999	499.446907869181	0.503	0.00431942827548792
1131	1131	hsa:54583	20	4507	-0.0565445399838765	0.001	925.225073967247	0.501	0.00430805113289658
1132	1132	hsa:112399	2	230	-0.0156165195377259	0.357	32.7939203839429	0.001	0.00319078559509792
1133	1133	hsa:1958	6	3979	-0.0488543705287199	0.001	528.017833888888	0.307	0.00279021948278577
1134	1134	hsa:1960	4	1297	-0.0477475577201243	0.016	141.673605853245	0.152	0.0170703084777838
1135	1135	hsa:10938	6	2224	-0.0190465977297493	0.165	388.702469274317	0.000999000999000999	0.00160064251391156
1136	1136	hsa:30845	13	4386	-0.0650901058087724	0.000999000999000999	541.140536506579	0.426	0.00372891321011381
1137	1137	hsa:1962	2	229	-0.00570843232005716	0.457	28.8557068296949	0.013	0.0363938400668843
1138	1138	hsa:79813	6	2305	0.00939895701676728	0.733	309.874217098681	0.002	0.0110319691123089
1139	1139	hsa:10919	5	751	-0.0148893852301116	0.334	128.976555934285	0.019	0.0384563194976209
1140	1140	hsa:9538	4	2235	-0.048982220348036	0.002	460.66081029075	0.155	0.00281447086075038
1141	1141	hsa:10209	23	4507	-0.0435342346659748	0.001	691.72178877959	0.507	0.00435360877406716
1142	1142	hsa:9086	20	4497	-0.0440658131826607	0.001	537.210321752805	0.464	0.00402549046666245
1143	1143	hsa:10289	20	4497	-0.0437418144082522	0.001	1031.80129494086	0.525	0.00448985895507065
1144	1144	hsa:27102	12	4445	-0.052735291114279	0.001	625.660028261367	0.702	0.0057996271620648
1145	1145	hsa:5610	2	300	-0.0138198069841452	0.33	53.7079616493251	0.000999000999000999	0.00297277496829786
1146	1146	hsa:9451	15	4484	-0.0527469889479327	0.001	904.532639753421	0.633	0.00529507040597413
1147	1147	hsa:440275	2	300	-0.0132751840488094	0.338	73.8549225923876	0.000999000999000999	0.00303675413289835
1148	1148	hsa:1967	2	24	-0.0987658329316862	0.288	6.82436082993439	0.000999000999000999	0.00263358868982067
1149	1149	hsa:8892	19	4497	-0.0435349462905981	0.001	503.379629535811	0.532	0.00454267728050724
1150	1150	hsa:8891	23	4508	-0.0438494066967535	0.001	567.175072195799	0.512	0.00439151919765748
1151	1151	hsa:8890	2	24	-0.0683763458757828	0.355	8.44793655344801	0.000999000999000999	0.00317208716826353
1152	1152	hsa:8893	22	4507	-0.0439839382023584	0.001	758.977771073619	0.508	0.00436119478807599
1153	1153	hsa:1965	22	4508	-0.0439505102810796	0.001	681.014759273244	0.487	0.00420146901378738
1154	1154	hsa:8894	21	4500	-0.0446239656136468	0.001	478.689646352552	0.547	0.00465555078028164
1155	1155	hsa:1968	23	4507	-0.0437195488782995	0.001	754.942962925788	0.522	0.00446719403038262
1156	1156	hsa:8661	2	29	-0.130345716764667	0.201	5.84630938887399	0.000999000999000999	0.00191024399120669
1157	1157	hsa:8662	23	4508	-0.044391857894095	0.001	571.934188527388	0.529	0.00452005220471006
1158	1158	hsa:8664	20	4500	-0.0452896808680504	0.001	553.304005681885	0.485	0.00418621040850799
1159	1159	hsa:8665	2	29	-0.130345716764667	0.197	9.83741201595161	0.000999000999000999	0.00187618516176143
1160	1160	hsa:8666	2	29	-0.161015297179883	0.145	6.56893063033373	0.000999000999000999	0.00142534222357856
1161	1161	hsa:8667	2	29	-0.161015297179883	0.15	9.3559525930588	0.000999000999000999	0.00146941180282734
1162	1162	hsa:8668	2	29	-0.130345716764667	0.197	6.83614835674906	0.000999000999000999	0.00187618516176143
1163	1163	hsa:8669	2	29	-0.191684877595098	0.12	9.17307184834417	0.002	0.00224036919230935
1164	1164	hsa:1974	22	4507	-0.0541947278736225	0.000999000999000999	658.237367482614	0.493	0.00424344499094661
1165	1165	hsa:9775	26	4507	-0.0450072974965656	0.001	970.437505316611	0.463	0.00401781376229553
1166	1166	hsa:1975	22	4508	-0.0556019831273851	0.000999000999000999	761.732777246528	0.458	0.00397587964073516
1167	1167	hsa:1977	6	3995	-0.0605144222321324	0.001	221.478522269349	0.413	0.00363112200454634
1168	1168	hsa:253314	21	4507	-0.0548190986090445	0.000999000999000999	586.660063154706	0.498	0.00428146170896484
1169	1169	hsa:9470	2	25	-0.0693103280083672	0.356	5.6226235902016	0.000999000999000999	0.00318002221835219
1170	1170	hsa:1978	4	2888	-0.0584524053943081	0.000999000999000999	435.980968380747	0.465	0.00402960018332682
1171	1171	hsa:1981	23	4508	-0.052748653016872	0.001	589.106875763815	0.483	0.00417094355578256
1172	1172	hsa:1982	23	4508	-0.0530689140381879	0.000999000999000999	928.346394819869	0.488	0.00420537761277999
1173	1173	hsa:8672	22	4507	-0.0529529962177192	0.000999000999000999	743.695374500164	0.501	0.00430424763492853
1174	1174	hsa:1983	24	4508	-0.0439969385369031	0.001	829.21059500571	0.487	0.00420146901378738
1175	1175	hsa:2001	4	2529	-0.0339517048513672	0.02	312.390258528346	0.003	0.000643269959744531
1176	1176	hsa:2002	3	1689	-0.023411418600398	0.155	233.58955801277	0.003	0.00403316501585527
1177	1177	hsa:2005	4	2891	-0.0638126231258313	0.000999000999000999	294.504546844019	0.374	0.00332238071285732
1178	1178	hsa:9844	4	2937	-0.0653413473683858	0.001	437.372751730769	0.007	9.00872028623627e-05
1179	1179	hsa:27436	10	4385	-0.0687128090579244	0.001	603.83917381044	0.513	0.00439909540766307
1180	1180	hsa:55740	11	4385	-0.0708864343663681	0.001	479.889725833647	0.322	0.0029111888019992
1181	1181	hsa:2023	2	255	-0.042190837487046	0.205	43.5322292846144	0.002	0.00360773489328903
1182	1182	hsa:2026	10	4382	-0.0389304926663917	0.002	635.230081028528	0.675	0.0102703284268179
1183	1183	hsa:2027	2	255	-0.042190837487046	0.204	50.9141607784169	0.004	0.00661865450164814
1184	1184	hsa:58478	21	4500	-0.0198843474787164	0.095	959.09963282511	0.525	0.199411990763134
1185	1185	hsa:5167	4	2381	0.0281442983210202	0.919	299.35487017899	0.000999000999000999	0.00733843436276763
1186	1186	hsa:5168	10	4380	-0.0533276614763247	0.002	698.119691227028	0.766	0.0114611696101409
1187	1187	hsa:5169	4	2381	0.0276595171054896	0.914	263.840563668494	0.002	0.0133526859692769
1188	1188	hsa:133121	4	2360	-0.00565770347459093	0.353	282.226739839183	0.000999000999000999	0.00315620861786365
1189	1189	hsa:339221	15	4487	-0.0268057233517283	0.06	424.693368645904	0.517	0.138756279220671
1190	1190	hsa:953	9	4368	-0.0185219776231798	0.097	783.783206750356	0.449	0.180038376254422
1191	1191	hsa:954	2	234	0.0531209619006238	0.801	30.5342520836377	0.008	0.0387697333075366
1192	1192	hsa:956	9	4368	-0.0193573722092201	0.091	676.158511838861	0.488	0.182709417349551
1193	1193	hsa:9583	2	236	-0.058422789585418	0.134	33.5231563419893	0.041	0.034085318210052
1194	1194	hsa:957	2	236	-0.0576460383468654	0.135	39.6122898007944	0.008	0.00845725777687369
1195	1195	hsa:955	18	4500	-0.0193618522557025	0.068	598.824666076174	0.524	0.154447301954821
1196	1196	hsa:377841	16	4494	-0.021209211358198	0.096	675.490725163142	0.533	0.203272091737172
1197	1197	hsa:2033	2	903	-0.0422737930165934	0.063	163.160530436523	0.009	0.00480541076115211
1198	1198	hsa:2034	3	1219	-0.0411224169845758	0.043	202.074529422991	0.002	0.000891060040507126
1199	1199	hsa:2035	23	4508	-0.061449127026968	0.001	657.364636446217	0.5	0.00430045122977104
1200	1200	hsa:2036	10	4352	-0.0630577763086395	0.000999000999000999	474.492176503862	0.408	0.00358895014648194
1201	1201	hsa:2037	5	2038	-0.0279126843953675	0.098	325.323484521834	0.000999000999000999	0.00100168948332011
1202	1202	hsa:23136	5	2038	-0.0285767472719009	0.094	248.955320883508	0.000999000999000999	0.000964717518428143
1203	1203	hsa:2041	11	4387	-0.0555022844506748	0.001	658.650792393047	0.683	0.00566139772200275
1204	1204	hsa:1969	3	1658	-0.0609520101181336	0.003	210.929174161489	0.027	0.000844105973666639
1205	1205	hsa:2042	4	2013	-0.0205221012340399	0.151	280.274648925272	0.000999000999000999	0.00147820555788596
1206	1206	hsa:2043	11	4387	-0.0559114784754308	0.001	457.284680982408	0.74	0.00607455667510689
1207	1207	hsa:2044	5	3436	-0.0543201061125074	0.007	321.132783221241	0.049	0.00307937857800383
1208	1208	hsa:285220	10	4365	-0.055277716826661	0.001	330.859969822271	0.464	0.00402549046666245
1209	1209	hsa:2045	10	4365	-0.056019183807639	0.001	310.683986305771	0.366	0.00326211306419003
1210	1210	hsa:2046	10	4365	-0.0557501966010457	0.001	423.399068458801	0.444	0.00387154058201623
1211	1211	hsa:2047	4	1881	-0.0179159704822231	0.176	248.501197316567	0.001	0.001697524675075
1212	1212	hsa:2048	3	494	-0.0530905453063049	0.068	67.0817465388648	0.000999000999000999	0.000719876283728516
1213	1213	hsa:2049	10	4365	-0.0549457011310765	0.001	433.889051667017	0.473	0.00409448437516042
1214	1214	hsa:2050	10	4365	-0.0552846759129446	0.001	406.492866217698	0.658	0.00547870910232844
1215	1215	hsa:2051	10	4365	-0.0554021159948516	0.001	717.865668858911	0.735	0.00603849544318231
1216	1216	hsa:2052	3	377	0.0426855711576499	0.774	52.8976674584726	0.028	0.104713343023248
1217	1217	hsa:2053	11	4383	-0.0409045842363699	0.004	620.247144070426	0.665	0.0184322815554615
1218	1218	hsa:29924	4	2683	-0.0736167882566874	0.000999000999000999	352.673912388326	0.071	0.00074857336949968
1219	1219	hsa:22905	4	2683	-0.0740673694084277	0.000999000999000999	254.624518988525	0.19	0.00181638595141459
1220	1220	hsa:2056	18	4500	-0.0407575266079508	0.017	806.13789704024	0.518	0.0504788272823374
1221	1221	hsa:2057	9	4362	-0.0528310854337781	0.003	604.950523017741	0.715	0.0153252007335616
1222	1222	hsa:2060	4	2683	-0.0725162006847158	0.000999000999000999	389.592020453256	0.269	0.00247818565891018
1223	1223	hsa:85465	18	4500	-0.0473049572115737	0.013	805.294285235659	0.561	0.0431806882712894
1224	1224	hsa:2064	21	4508	-0.0641917170208398	0.001	702.879897583969	0.514	0.00440666966834968
1225	1225	hsa:55914	3	30	-0.171467457347508	0.153	5.91442908800153	0.001	0.00149711611339549
1226	1226	hsa:2065	3	1984	-0.0138745710701601	0.258	287.682570524937	0.000999000999000999	0.00238760841371722
1227	1227	hsa:2066	5	4028	-0.0545174573654058	0.001	301.994541792082	0.194	0.00185224456538679
1228	1228	hsa:2069	4	2328	-0.0601757019003241	0.000999000999000999	263.741348483028	0.049	0.000534775023225925
1229	1229	hsa:2081	4	2257	-0.0471634018693121	0.006	332.183072418723	0.008	0.000525326858258706
1230	1230	hsa:90952	5	2042	-0.00370206300964399	0.442	281.646947243988	0.001	0.00385609669874187
1231	1231	hsa:9700	4	722	0.000627492756510583	0.488	135.992365327751	0.000999000999000999	0.00420537761277999
1232	1232	hsa:2099	4	3073	-0.0645642945337188	0.001	551.209707513751	0.017	0.000203699052636437
1233	1233	hsa:2100	4	3056	-0.0696042313467915	0.001	393.991154213044	0.822	0.00666129907391046
1234	1234	hsa:2107	5	725	0.0130230184417765	0.639	154.918347448153	0.000999000999000999	0.00533453644446031
1235	1235	hsa:23474	4	580	0.0308350940757266	0.814	110.584649311684	0.000999000999000999	0.00659864480472326
1236	1236	hsa:55500	18	4494	-0.0471731073781255	0.012	702.826159616656	0.52	0.037919076602789
1237	1237	hsa:55224	11	4359	-0.0464021869891238	0.01	521.372169283149	0.549	0.0340645003587993
1238	1238	hsa:2113	3	1692	-0.00859830225622231	0.343	206.392725197377	0.000999000999000999	0.00307664476185622
1239	1239	hsa:2114	4	2831	-0.0650826042951155	0.000999000999000999	258.162411256629	0.001	1.48017083499474e-05
1240	1240	hsa:51513	4	2831	-0.0641068477892813	0.000999000999000999	288.267151177637	0.035	0.000393746922965313
1241	1241	hsa:55770	3	277	-0.0303712628615871	0.267	43.7384027977641	0.001	0.0024639459271836
1242	1242	hsa:23265	3	361	-0.000988702500409521	0.483	77.3319344033904	0.001	0.00417094355578256
1243	1243	hsa:2146	23	4507	-0.0733072517217662	0.000999000999000999	721.145739758252	0.511	0.00438007170748837
1244	1244	hsa:7430	10	4405	-0.0552026639558779	0.001	616.078554414267	0.551	0.00468558043759506
1245	1245	hsa:2159	11	4373	-0.0517703773157874	0.008	535.298637534808	0.385	0.0208911031005497
1246	1246	hsa:2160	4	955	-0.032985840145433	0.162	110.842907073732	0.000999000999000999	0.0015745095136229
1247	1247	hsa:50848	20	4502	-0.0618459961675037	0.001	622.142607678877	0.476	0.00411744412697684
1248	1248	hsa:2161	11	4378	-0.0592396338536881	0.004	439.908188114748	0.616	0.017262708190878
1249	1249	hsa:2162	16	4468	-0.0510877501803317	0.009	829.194936919432	0.526	0.0300750298911929
1250	1250	hsa:2165	21	4500	-0.0533845075532788	0.009	356.689124440371	0.52	0.0297856595511661
1251	1251	hsa:2147	20	4500	-0.0532130018290785	0.009	409.452003741259	0.504	0.0290109392561571
1252	1252	hsa:2149	19	4500	-0.0452765910826091	0.032	915.175330379302	0.532	0.0863649849669691
1253	1253	hsa:2150	12	4411	-0.0612351209243662	0.001	769.678054342754	0.867	0.0069797588608863
1254	1254	hsa:2151	10	4351	-0.0580519772192758	0.003	503.180107452959	0.49	0.0110580645309415
1255	1255	hsa:2152	13	4405	-0.0507702894525517	0.008	729.302672345148	0.42	0.0224979360648236
1256	1256	hsa:2153	13	4416	-0.0518978678549426	0.001	571.976522412705	0.571	0.00483529728988402
1257	1257	hsa:2155	14	4415	-0.0511385403711397	0.008	327.786253825868	0.443	0.0235410173286721
1258	1258	hsa:2157	13	4416	-0.052548651788884	0.001	724.53667678653	0.726	0.00597349935431927
1259	1259	hsa:2158	7	3911	-0.0476214763523101	0.007	236.710052165273	0.406	0.0195053486825311
1260	1260	hsa:2168	19	4500	-0.030650504264931	0.039	649.128905471693	0.517	0.0988774574306082
1261	1261	hsa:2170	19	4500	-0.0344623970318808	0.018	455.061786975223	0.532	0.0540899910955167
1262	1262	hsa:2167	5	3151	-0.0184409339731776	0.109	427.615592772384	0.005	0.00464052499599906
1263	1263	hsa:8772	7	4243	-0.0461236451017289	0.003	675.520233529212	0.992	0.0202879132821456
1264	1264	hsa:9415	10	4381	-0.0385645358793024	0.007	564.155990801848	0.412	0.0197512962397694
1265	1265	hsa:2184	2	3	-0.816496580927726	0.374	0.721676590971061	0.095	0.154107035683765
1266	1266	hsa:81889	8	1065	0.0372437060779341	0.927	162.28597857386	0.000999000999000999	0.00739428957918292
1267	1267	hsa:127281	3	623	0.0356828721191752	0.815	109.797858375469	0.001	0.00661154279244959
1268	1268	hsa:22909	21	4500	-0.044071424705424	0.009	821.519596650356	0.537	0.0306039473536141
1269	1269	hsa:2175	5	2337	-0.0381021433522549	0.045	350.587610155853	0.000999000999000999	0.000494948192391326
1270	1270	hsa:2187	6	2388	-0.0136562767831705	0.268	392.25550022935	0.000999000999000999	0.00246997021463215
1271	1271	hsa:2176	2	17	-0.0939336436627724	0.369	6.02180684180187	0.000999000999000999	0.00328292532453624
1272	1272	hsa:2177	2	33	0.101397166042179	0.735	11.195263082048	0.000999000999000999	0.00603319687904808
1273	1273	hsa:2178	2	17	-0.0626224291085149	0.404	5.70341540273553	0.000999000999000999	0.00355774071214368
1274	1274	hsa:2188	24	4508	-0.0504588178269127	0.001	780.689918013314	0.497	0.00427763950433822
1275	1275	hsa:55215	22	4507	-0.0510101942938632	0.001	750.650830030954	0.498	0.00428524541950794
1276	1276	hsa:55120	24	4508	-0.0510231246687315	0.001	684.424687162623	0.507	0.00435360877406716
1277	1277	hsa:57697	18	4494	-0.0546876266395171	0.000999000999000999	372.845311095395	0.489	0.00421299516598821
1278	1278	hsa:9855	4	2550	-0.0455192902105845	0.002	490.108933845534	0.143	0.00261962236168331
1279	1279	hsa:355	4	2498	-0.0246844574496915	0.092	403.564158103001	0.000999000999000999	0.000946168208066779
1280	1280	hsa:356	3	1297	-0.0453431393932024	0.02	121.889997266943	0.139	0.0191411460965573
1281	1281	hsa:2194	4	1441	0.0416415062330427	0.957	223.636976151158	0.002	0.0138928838131109
1282	1282	hsa:10826	11	4366	-0.0396722096719528	0.008	644.787207363491	0.554	0.0284485839885087
1283	1283	hsa:2091	5	44	-0.0245530912436136	0.403	8.98001604649458	0.000999000999000999	0.00354993218684248
1284	1284	hsa:2203	4	2499	0.0293450729166468	0.949	361.266231805454	0.000999000999000999	0.00754753755788549
1285	1285	hsa:8789	2	136	0.0584280119150484	0.771	13.3465748908176	0.008	0.0375531318043038
1286	1286	hsa:26232	11	4406	-0.0478659707363574	0.001	396.270852317715	0.357	0.00319078559509792
1287	1287	hsa:26260	6	4160	-0.03429505323724	0.011	412.070284772043	0.271	0.0203169949600372
1288	1288	hsa:114907	4	2305	0.0057461069315029	0.659	375.469031699858	0.002	0.0100585013129446
1289	1289	hsa:286151	21	4508	-0.0499873916430144	0.000999000999000999	845.49413388532	0.521	0.00445570026835107
1290	1290	hsa:26271	2	61	-0.0823564198914328	0.211	13.792253696678	0.000999000999000999	0.00199504650962766
1291	1291	hsa:26270	22	4508	-0.0486454416720885	0.001	671.821768189576	0.481	0.00415566842145995
1292	1292	hsa:23291	2	199	-0.0646193484778817	0.124	50.7816716912067	0.000999000999000999	0.00123829403905479
1293	1293	hsa:2207	3	1437	-0.0360748407350595	0.08	286.703091676697	0.000999000999000999	0.000833924749140737
1294	1294	hsa:2208	8	4301	-0.0441200224632053	0.005	491.239489584719	0.257	0.00983924058041592
1295	1295	hsa:2212	3	1922	-0.017927011918106	0.187	401.881832030977	0.000999000999000999	0.00179067939015964
1296	1296	hsa:2213	4	2219	-0.0291578747542299	0.09	350.190141325663	0.000999000999000999	0.000927575459457581
1297	1297	hsa:9103	9	4379	-0.0572422419685742	0.002	387.526738835226	0.531	0.00833415264024447
1298	1298	hsa:2214	8	4352	-0.0597873894117654	0.001	379.434875937155	0.404	0.00356089465472126
1299	1299	hsa:2222	4	12	0.222597281091997	0.835	3.4423855036393	0.000999000999000999	0.00674763277565218
1300	1300	hsa:2224	22	4508	-0.0675402180965294	0.001	786.891395212895	0.498	0.00428524541950794
1301	1301	hsa:2235	9	64	-0.124849694351053	0.126	7.47664603595371	0.000999000999000999	0.00125625249457501
1302	1302	hsa:2241	2	82	-0.0597402806884733	0.257	16.4255194262374	0.000999000999000999	0.00237935117998437
1303	1303	hsa:83706	4	2009	-0.0679317016106084	0.003	302.14837387855	0.000999000999000999	4.11125807281596e-05
1304	1304	hsa:2242	10	4351	-0.066895785603074	0.001	695.375664031575	0.903	0.0072328385681062
1305	1305	hsa:2864	10	4355	-0.0600127059438576	0.000999000999000999	496.004185838111	0.671	0.00556892523297656
1306	1306	hsa:2243	19	4497	-0.071722946344116	0.001	531.915540883776	0.477	0.00412509316999522
1307	1307	hsa:2244	4	2389	-0.079227741993301	0.002	191.305316448629	0.001	2.82447267548086e-05
1308	1308	hsa:2245	9	4354	-0.0600492448683337	0.001	541.613248229979	0.297	0.00270916819049099
1309	1309	hsa:89846	7	4234	-0.0539452174783354	0.001	542.367335986921	0.481	0.00415566842145995
1310	1310	hsa:2246	4	2774	-0.0590556504260275	0.000999000999000999	287.434599647785	0.361	0.00321965553255462
1311	1311	hsa:2255	4	2707	-0.064241866387979	0.000999000999000999	298.600939972006	0.224	0.00210458495249059
1312	1312	hsa:2256	4	2707	-0.0633741180136692	0.000999000999000999	377.062869590874	0.039	0.000434530457616924
1313	1313	hsa:2257	4	2707	-0.0643645782792955	0.000999000999000999	301.112081498898	0.104	0.00105684354900322
1314	1314	hsa:2258	4	2707	-0.0634026047027248	0.000999000999000999	421.844936901133	0.005	6.59693913379782e-05
1315	1315	hsa:2259	11	4406	-0.0577416085042035	0.001	402.381450264231	0.616	0.00516963437416935
1316	1316	hsa:8823	9	4358	-0.0589361068017444	0.001	366.818387871224	0.548	0.00466306092851691
1317	1317	hsa:8822	9	4358	-0.0585829336189904	0.001	473.880949176718	0.708	0.00584317105670356
1318	1318	hsa:8817	4	2707	-0.0642703530770346	0.000999000999000999	477.58950375879	0.746	0.00611241878695088
1319	1319	hsa:9965	11	4406	-0.0579534533515339	0.001	822.935901932732	0.811	0.00658308367062143
1320	1320	hsa:2247	4	2707	-0.0631243116634891	0.000999000999000999	359.466573995928	0.517	0.00442547206195692
1321	1321	hsa:26281	11	4406	-0.0577060656464847	0.001	528.314059161489	0.708	0.00584317105670356
1322	1322	hsa:26291	5	3778	-0.0512464492999679	0.008	308.128384481352	0.026	0.0019714182754787
1323	1323	hsa:27006	4	2707	-0.0646998446966425	0.000999000999000999	166.165963618253	0.278	0.00255195916743324
1324	1324	hsa:8074	4	2707	-0.0637218017057327	0.000999000999000999	495.276198980748	0.651	0.00542261565521858
1325	1325	hsa:2248	4	2707	-0.0639832949027048	0.000999000999000999	314.062720875348	0.589	0.00496506633583053
1326	1326	hsa:2249	11	4406	-0.0578927244952992	0.001	476.220726531498	0.725	0.00596627070475447
1327	1327	hsa:2250	4	2707	-0.0641856234377922	0.000999000999000999	292.278233007416	0.468	0.00405259095383987
1328	1328	hsa:2251	11	4406	-0.0580553742614163	0.001	602.961385106342	0.56	0.00475304131357165
1329	1329	hsa:2252	4	2707	-0.063205389163109	0.000999000999000999	371.358065885329	0.014	0.000170314024177372
1330	1330	hsa:2253	4	2707	-0.0634237871125354	0.000999000999000999	268.298918728716	0.42	0.00368234490084753
1331	1331	hsa:2254	4	2707	-0.0640541464113816	0.000999000999000999	305.646768455255	0.16	0.00155705674214802
1332	1332	hsa:2260	5	4009	-0.0675754220201187	0.001	385.865627767626	0.353	0.00315901200286394
1333	1333	hsa:2263	5	3899	-0.0603906570978424	0.001	324.822206570034	0.279	0.00256241935854387
1334	1334	hsa:2261	3	1844	-0.0524677311182976	0.000999000999000999	376.020264459599	0.214	0.00202039389136959
1335	1335	hsa:2264	9	4364	-0.0637648203927209	0.001	340.259925915038	0.451	0.00392552349152618
1336	1336	hsa:2266	23	4508	-0.0715240706950188	0.001	583.138186344122	0.492	0.00423957966600421
1337	1337	hsa:2268	19	4500	-0.0653604211784315	0.001	649.8644988624	0.524	0.00448230588978906
1338	1338	hsa:2271	3	263	-0.0681740210349216	0.128	33.0140983240767	0.136	0.0879247687078362
1339	1339	hsa:2274	22	4508	-0.0618902685784396	0.001	670.876189919645	0.467	0.00404850766723795
1340	1340	hsa:2277	4	3033	-0.0547693844173899	0.001	286.885562420611	0.654	0.00544939169705563
1341	1341	hsa:81608	5	23	-0.192608337175543	0.13	5.26240880905753	0.000999000999000999	0.00129207475426517
1342	1342	hsa:80308	17	4492	-0.0407619768385507	0.008	806.067297359102	0.524	0.0271414281755905
1343	1343	hsa:2316	2	321	-0.0119852558992495	0.362	58.8101056569168	0.000999000999000999	0.00322757386256016
1344	1344	hsa:2317	3	1858	-0.0814920001753333	0.001	232.237899768225	1	0.00790775527898214
1345	1345	hsa:2318	2	321	-0.0119852558992495	0.36	60.0058828001869	0.000999000999000999	0.00321173443522977
1346	1346	hsa:10211	6	3386	-0.0334778700140161	0.012	437.089103696224	0.288	0.0230433756873074
1347	1347	hsa:2319	6	3386	-0.0328185655425026	0.013	644.010040208133	0.101	0.0100253336176475
1348	1348	hsa:2321	14	4472	-0.0670507592886248	0.001	543.284082638248	0.701	0.00579236487232172
1349	1349	hsa:2322	4	3273	-0.0635691193859812	0.002	294.839576382668	0.05	0.00102103403719762
1350	1350	hsa:2323	13	4424	-0.0546944101718975	0.001	668.830588598118	0.67	0.00556651600653811
1351	1351	hsa:2324	21	4507	-0.0705451206229985	0.001	518.951059845652	0.483	0.00417094355578256
1352	1352	hsa:2326	11	4383	-0.0338782965852243	0.014	542.772590190183	0.513	0.0426336259659861
1353	1353	hsa:2327	4	1329	0.0535631821104138	0.971	196.340563849275	0.001	0.00770700575107244
1354	1354	hsa:2328	4	1329	0.0496664748569195	0.963	185.598149867304	0.004	0.0252658950479982
1355	1355	hsa:2329	11	4383	-0.0341288035551321	0.014	654.605255615173	0.794	0.0611309943311045
1356	1356	hsa:2330	11	4383	-0.03414777015954	0.013	658.975456418015	0.837	0.0600711407116743
1357	1357	hsa:2335	4	2501	-0.0599020801222616	0.000999000999000999	293.269471086011	0.000999000999000999	1.47879189328458e-05
1358	1358	hsa:2339	23	4508	-0.0670108091322894	0.001	570.807409354898	0.483	0.00417094355578256
1359	1359	hsa:2353	2	702	-0.0763346107399401	0.015	95.1386265541059	0.001	0.000181611905352931
1360	1360	hsa:2354	2	398	-0.106662215973707	0.006	65.3920377948686	0.001	7.81425065324172e-05
1361	1361	hsa:8061	13	4459	-0.0621964772525097	0.001	612.854913751672	0.662	0.00550800219134205
1362	1362	hsa:2355	20	4507	-0.0634327958381438	0.001	698.174256322652	0.523	0.00447475091610936
1363	1363	hsa:3170	11	4387	-0.0549293537559556	0.001	350.370604795389	0.256	0.00237320527705209
1364	1364	hsa:3171	12	4382	-0.0302485914296458	0.016	475.821030491785	0.511	0.047474371159378
1365	1365	hsa:2308	2	718	-0.0420461950186467	0.081	93.4734948680476	0.035	0.0194642973240099
1366	1366	hsa:2309	14	4492	-0.0387069976671045	0.006	759.329686948478	0.55	0.022155648274682
1367	1367	hsa:4303	2	701	-0.0483145004125659	0.058	80.0555156999563	0.014	0.00659020029685571
1368	1368	hsa:100132074	8	4360	-0.0395025629341108	0.002	420.471110201609	0.758	0.0113573868675111
1369	1369	hsa:27086	18	4494	-0.0607147458924609	0.001	863.78495243702	0.546	0.00464803880389178
1370	1370	hsa:50943	7	4233	-0.0518732588698232	0.000999000999000999	397.864334122117	0.396	0.00349520275267631
1371	1371	hsa:2356	5	603	0.0446055193903394	0.906	80.9158111562869	0.013	0.064090244872947
1372	1372	hsa:8790	14	4368	-0.029084364965545	0.006	791.395809694561	0.848	0.0319570688645807
1373	1373	hsa:2357	21	4502	-0.0537851689708354	0.002	786.207711141258	0.45	0.00721180421517597
1374	1374	hsa:10023	22	4508	-0.0509717448978976	0.002	816.860668854801	0.505	0.00797678299761026
1375	1375	hsa:23401	22	4508	-0.0509489193738441	0.002	852.009919055631	0.484	0.0076861895596257
1376	1376	hsa:79981	6	3741	-0.0584392528252327	0.000999000999000999	245.304752719734	0.029	0.000331695517103912
1377	1377	hsa:122786	4	1163	-0.0461069242768381	0.041	155.513970670134	0.011	0.00392552349152618
1378	1378	hsa:10818	14	4459	-0.0685323951120085	0.001	659.990565008491	0.707	0.00583591728369186
1379	1379	hsa:2488	22	4502	-0.049962969767502	0.004	694.522102573168	0.498	0.0143794833106809
1380	1380	hsa:2492	5	3346	-0.0397850532819596	0.007	228.002062486849	0.16	0.00872975778491615
1381	1381	hsa:10468	8	4232	-0.0581554361771412	0.000999000999000999	447.351244250447	0.271	0.00249460541992027
1382	1382	hsa:10841	2	85	0.0202442812624745	0.596	10.6817563519488	0.102	0.23102765994235
1383	1383	hsa:2495	4	10	-0.359863746032873	0.105	1.65059964295064	0.173	0.0909750177107575
1384	1384	hsa:2512	13	1129	0.0570425241249889	0.985	236.613255796648	0.001	0.00780402588304031
1385	1385	hsa:94033	10	64	-0.148571910366808	0.086	5.78246451346333	0.543	0.189783190973094
1386	1386	hsa:197258	8	331	0.0396724535778003	0.798	73.1207756098312	0.001	0.00649045476449054
1387	1387	hsa:2523	3	106	0.0776987004072953	0.812	17.1596895793905	0.02	0.0831533138145973
1388	1388	hsa:2524	4	318	0.0594226816294238	0.887	41.985251088637	0.009	0.0465444104895764
1389	1389	hsa:2525	6	2884	0.0462164055307677	0.993	353.110691794235	0.000999000999000999	0.00785251642207035
1390	1390	hsa:2526	6	2884	0.045005046276067	0.99	526.508759553487	0.014	0.0731634512331545
1391	1391	hsa:2527	16	4497	-0.00788466723032938	0.296	392.707562840072	0.534	0.449653396156383
1392	1392	hsa:2528	6	2884	0.0451043298725637	0.99	345.528508165933	0.053	0.207126043906346
1393	1393	hsa:2529	7	2885	0.0465616198070039	0.993	374.779120674612	0.000999000999000999	0.00785251642207035
1394	1394	hsa:2530	5	1284	0.021051679826704	0.778	192.602689562927	0.017	0.0704359979423646
1395	1395	hsa:10690	7	3957	0.00138209410771227	0.544	341.818181527298	0.257	0.414878174506403
1396	1396	hsa:8087	20	4500	-0.0636508641783954	0.001	852.779606504484	0.494	0.00425480967014352
1397	1397	hsa:9513	22	4507	-0.0629063968877977	0.001	720.50212185162	0.488	0.00420909523423023
1398	1398	hsa:486	5	4014	-0.0541912294763351	0.001	270.199864260016	0.398	0.00351396530396658
1399	1399	hsa:53828	5	2701	-0.0687870927018736	0.000999000999000999	275.912403402088	0.003	4.11125807281596e-05
1400	1400	hsa:2533	7	4152	-0.0555554439650712	0.001	661.877966175008	0.386	0.00341983385076079
1401	1401	hsa:2534	3	1745	-0.0355786370961215	0.041	305.186632855474	0.000999000999000999	0.000454765691963352
1402	1402	hsa:8321	21	4507	-0.063735658499758	0.001	782.958673145199	0.488	0.00420909523423023
1403	1403	hsa:11211	5	3884	-0.0637926589728887	0.001	335.03053631867	0.037	0.000414569927876842
1404	1404	hsa:2535	22	4508	-0.0638369990291728	0.001	574.99368927907	0.497	0.00427763950433822
1405	1405	hsa:7976	22	4508	-0.06467204143713	0.001	639.603522783275	0.489	0.00421671940549132
1406	1406	hsa:8322	9	4359	-0.065540312849116	0.000999000999000999	443.785865877324	0.44	0.00383724629950991
1407	1407	hsa:7855	21	4507	-0.0638260854942102	0.001	796.523777394905	0.528	0.00451250673680823
1408	1408	hsa:8323	22	4508	-0.0637850302342261	0.001	705.892656601285	0.471	0.00407916731051944
1409	1409	hsa:8324	21	4507	-0.0635335541671573	0.001	903.441770060944	0.499	0.00429284932664417
1410	1410	hsa:8325	5	3884	-0.0639753466050957	0.001	472.604500812167	0.384	0.0034041093140646
1411	1411	hsa:8326	9	4359	-0.0657590082135641	0.000999000999000999	464.187541120918	0.283	0.00259281805640871
1412	1412	hsa:51343	12	4424	-0.0411099463137308	0.003	624.65030924823	0.724	0.0154909361366495
1413	1413	hsa:57818	9	4363	-0.0216523970768823	0.069	379.164435641741	0.314	0.104690351787562
1414	1414	hsa:92579	4	2608	0.0109762493869974	0.758	339.047819931418	0.007	0.0331036937254525
1415	1415	hsa:2539	3	97	-0.0579019372432667	0.24	14.9942696767957	0.003	0.00593010672908701
1416	1416	hsa:2548	10	4369	-0.0274531301971178	0.014	658.015426360307	0.822	0.0628879152855339
1417	1417	hsa:2549	21	4507	-0.0644385779566754	0.001	889.995606766727	0.502	0.00431564904001282
1418	1418	hsa:9846	13	4449	-0.0650615223254269	0.001	746.475406687557	0.575	0.00486515579737099
1419	1419	hsa:11337	3	739	-0.0174591921697534	0.277	102.654743147677	0.018	0.0314173907712895
1420	1420	hsa:23710	15	4492	-0.0347070120380663	0.01	627.542057904265	0.464	0.0295709098351321
1421	1421	hsa:11345	18	4502	-0.0341346127706584	0.01	986.3055806246	0.531	0.0331246478861972
1422	1422	hsa:2550	12	4434	-0.0546328485112997	0.001	633.017420498705	0.719	0.00592286977497488
1423	1423	hsa:9568	11	4410	-0.0556871163622081	0.001	510.422967358902	0.637	0.00532451795482378
1424	1424	hsa:2554	2	26	-0.258860091571774	0.075	2.33173722566105	0.009	0.00560303856028693
1425	1425	hsa:2555	6	3731	-0.0349463021503182	0.042	322.192389273136	0.044	0.0134786676130494
1426	1426	hsa:2556	1	8	NA	1	1.3461322896741	0.000999000999000999	0.00790085392538984
1427	1427	hsa:2557	18	4500	-0.0351245160602716	0.009	365.344891353351	0.505	0.029059491720898
1428	1428	hsa:2558	7	4160	-0.0337580634125314	0.012	357.089633366472	0.32	0.0251991663835488
1429	1429	hsa:2560	18	4500	-0.0351774993810951	0.009	419.725757290479	0.508	0.0292050423251027
1430	1430	hsa:2561	19	4502	-0.0346276904176891	0.009	453.618415377221	0.526	0.0300750298911929
1431	1431	hsa:2562	19	4502	-0.0346203899552304	0.009	395.517866714594	0.452	0.0264607282616374
1432	1432	hsa:2563	18	4500	-0.034962140452058	0.009	494.156948955775	0.501	0.0288651745768602
1433	1433	hsa:2565	7	4160	-0.0347376021951398	0.011	286.081244638238	0.283	0.0210817601903581
1434	1434	hsa:2566	6	3731	-0.0349077604027334	0.042	294.192366633571	0.046	0.0140054535174466
1435	1435	hsa:2567	18	4500	-0.0348308240319134	0.009	442.186232039265	0.503	0.0289623689342617
1436	1436	hsa:2568	19	4502	-0.0348934728790754	0.009	620.180559765591	0.555	0.0314650927450737
1437	1437	hsa:55879	19	4502	-0.0340548322541344	0.01	576.677182112866	0.539	0.03354310132899
1438	1438	hsa:2571	3	385	-0.0402420138985148	0.159	46.8341389599195	0.000999000999000999	0.00154832101010616
1439	1439	hsa:2572	2	128	-0.0949452203378259	0.119	11.3771770412171	0.596	0.258599287116673
1440	1440	hsa:1647	4	2718	-0.0162330732513424	0.205	461.238567206314	0.001	0.0019459626186593
1441	1441	hsa:4616	4	2957	-0.0312262481633749	0.038	393.278776648124	0.000999000999000999	0.000424374733412285
1442	1442	hsa:9514	4	368	0.025350298297498	0.727	38.3546176205406	0.004	0.019891562503756
1443	1443	hsa:2581	4	855	0.0152906319076589	0.683	140.46900926188	0.047	0.142492104771635
1444	1444	hsa:2584	4	1210	0.0131837362847924	0.678	178.214343576419	0.004	0.0187401068809476
1445	1445	hsa:2585	5	2846	0.0369807669424752	0.975	434.768082509656	0.000999000999000999	0.00772799277983719
1446	1446	hsa:130589	3	625	0.0452836112922146	0.899	77.749183240448	0.001	0.0072047905436199
1447	1447	hsa:2588	5	2326	0.0446134881502555	0.989	301.80358017009	0.004	0.0258426564988169
1448	1448	hsa:2589	4	85	-0.0442190789428408	0.32	15.1753342670511	0.013	0.0269661192515893
1449	1449	hsa:55568	7	2294	0.0381945815425931	0.985	460.933803404753	0.012	0.0642767139959895
1450	1450	hsa:63917	7	2294	0.0379016783099045	0.985	278.137176732888	0.002	0.0142425518203775
1451	1451	hsa:79695	2	29	0.172371500418076	0.869	4.98704429712389	0.006	0.0326209111215369
1452	1452	hsa:114805	4	85	-0.0293614684180463	0.382	7.34670547028237	0.264	0.332207516058726
1453	1453	hsa:79623	6	717	0.0530517373032084	0.935	90.8872181427641	0.035	0.144631932526168
1454	1454	hsa:117248	7	2294	0.0396347812112469	0.987	277.015352139004	0.041	0.170255532440062
1455	1455	hsa:57452	4	85	-0.0244089315764481	0.398	8.74377238409916	0.269	0.346275677044077
1456	1456	hsa:374378	7	2294	0.03969557244822	0.987	324.887469606253	0.034	0.147469959635787
1457	1457	hsa:2590	1	5	NA	1	1.14674029475405	0.053	0.208685558367791
1458	1458	hsa:2591	7	2294	0.0374507178610858	0.985	481.317810513015	0.032	0.140488832601042
1459	1459	hsa:11227	3	40	0.117990788057206	0.809	6.70246333057468	0.008	0.0390926280821903
1460	1460	hsa:11226	7	2294	0.0377193045989852	0.983	273.770275652406	0.032	0.140267511069507
1461	1461	hsa:26290	1	5	NA	1	0.472051168436045	0.096	0.320967080401373
1462	1462	hsa:50614	1	5	NA	1	0.650820392831206	0.073	0.264062596161864
1463	1463	hsa:168391	6	717	0.0487295655973432	0.917	58.6322993076996	0.077	0.257765050447076
1464	1464	hsa:442117	3	40	0.114570765214968	0.802	3.65441572315051	0.064	0.203747464391933
1465	1465	hsa:2593	5	931	0.0460948208400399	0.958	116.092519640098	0.000999000999000999	0.00761008238217062
1466	1466	hsa:23193	4	26	-0.151156595431004	0.171	3.41865696648279	0.009	0.011506521910729
1467	1467	hsa:2595	10	4369	-0.027312084036383	0.014	606.32232553908	0.803	0.0616972034989101
1468	1468	hsa:2597	4	2683	-0.0370608425794737	0.015	350.309531958545	0.033	0.00426242163372082
1469	1469	hsa:54433	30	4508	-0.0434987588843167	0.001	921.611541062082	0.5	0.00430045122977104
1470	1470	hsa:2618	3	325	0.0150464029649179	0.642	61.2898093697895	0.000999000999000999	0.00535657718926868
1471	1471	hsa:2619	6	1666	-0.00730946079080264	0.359	305.247475199736	0.000999000999000999	0.00320381056289856
1472	1472	hsa:2520	11	4355	-0.0598889636584859	0.000999000999000999	389.77445812755	0.358	0.00319588390783117
1473	1473	hsa:2625	4	2181	-0.0368237092337947	0.046	356.955175329554	0.000999000999000999	0.000504937021421759
1474	1474	hsa:2626	6	4066	-0.0572774354831068	0.000999000999000999	399.446586917482	0.304	0.00276347915733757
1475	1475	hsa:2628	4	931	0.0521811105717471	0.981	166.527255782956	0.008	0.0458911529771313
1476	1476	hsa:57704	4	1194	0.0257251226424224	0.815	165.540281661114	0.005	0.026499254469079
1477	1477	hsa:57733	13	4420	-0.0259370153896262	0.019	351.681401523657	0.546	0.0577671273040711
1478	1478	hsa:2632	4	1274	-0.00907443899715803	0.367	295.10398634046	0.004	0.0110450181840234
1479	1479	hsa:26301	6	2342	0.0434808079549024	0.99	255.739745132465	0.01	0.0555906831662318
1480	1480	hsa:23464	5	1119	0.0572445986891831	0.987	145.569369056487	0.026	0.11965533602783
1481	1481	hsa:2639	2	63	-0.121880051403905	0.142	11.6592723297564	0.029	0.0267356524266106
1482	1482	hsa:2641	21	4500	-0.0505035121551307	0.004	319.087208221875	0.479	0.0139053998885145
1483	1483	hsa:2643	6	87	-0.0146056201041792	0.453	19.2778145222657	0.002	0.0072538629542407
1484	1484	hsa:2645	9	4382	-0.0247177064743888	0.023	450.186131142575	0.779	0.0899792688913771
1485	1485	hsa:2729	2	50	-0.227567481609112	0.032	7.10519821411588	0.677	0.104682687673113
1486	1486	hsa:2730	2	50	-0.251365388182614	0.02	10.4329869987557	0.642	0.0687606393524489
1487	1487	hsa:2650	6	2294	0.0374000908771753	0.983	308.263416315812	0.000999000999000999	0.00778337724495669
1488	1488	hsa:2651	6	2884	0.0465234926691943	0.993	337.254614835	0.004	0.0259311445362785
1489	1489	hsa:9245	6	2294	0.0386127796159279	0.985	267.28638488223	0.001	0.00780402588304031
1490	1490	hsa:51301	2	39	-0.099419162560192	0.247	7.15109179417265	0.105	0.120653818129022
1491	1491	hsa:9615	3	316	-0.0445258033166363	0.181	31.7577385455511	0.001	0.00174067944833242
1492	1492	hsa:8200	7	4096	-0.0531273451445092	0.000999000999000999	397.999690796524	0.337	0.00302876717494252
1493	1493	hsa:392255	8	4264	-0.055289975008352	0.000999000999000999	289.320065680201	0.325	0.00293268989479468
1494	1494	hsa:151449	7	4096	-0.0528021317412931	0.000999000999000999	291.514597898563	0.471	0.00407556251266366
1495	1495	hsa:2673	4	1846	0.0441916333246592	0.988	438.960331423581	0.005	0.0311733263420446
1496	1496	hsa:9945	4	1846	0.0442289644334634	0.985	348.591747930023	0.000999000999000999	0.00779721317769071
1497	1497	hsa:79017	2	50	-0.214285714285714	0.043	9.89676706973658	0.742	0.141820932018591
1498	1498	hsa:8836	4	300	0.0503020458018682	0.852	77.080244079601	0.000999000999000999	0.00686785499381696
1499	1499	hsa:9453	5	2507	-0.0595672595611378	0.000999000999000999	281.66291609642	0.12	0.00120227991794389
1500	1500	hsa:2678	4	641	0.0371076942522891	0.829	117.594430043078	0.023	0.094568433895619
1501	1501	hsa:2687	17	4492	-0.016255757838065	0.154	569.14653850824	0.537	0.288827715388433
1502	1502	hsa:124975	3	252	0.0146704988904619	0.596	44.3706184387714	0.000999000999000999	0.00501703951765662
1503	1503	hsa:2686	1	40	NA	1	6.12802301835343	0.015	0.0779955761681989
1504	1504	hsa:2689	2	184	-0.0263476234508266	0.341	17.4181298028543	0.006	0.0147145631790322
1505	1505	hsa:2690	9	4362	-0.0523764828655325	0.004	687.601080555318	0.673	0.0186218315745015
1506	1506	hsa:2695	6	3346	-0.039326450624279	0.008	308.604550305031	0.103	0.00667550418311715
1507	1507	hsa:28964	13	4438	-0.0650388438697473	0.001	823.983987064936	0.695	0.00574876110511764
1508	1508	hsa:2697	18	4500	-0.0526651906568387	0.001	732.261956973683	0.535	0.00456528543892153
1509	1509	hsa:57369	12	4445	-0.0516828851434485	0.001	430.044032753426	0.443	0.00386381976904818
1510	1510	hsa:2710	2	123	-0.0865007928408418	0.111	18.1611091672946	0.167	0.0924623065704876
1511	1511	hsa:2712	17	4500	-0.0212548173512346	0.116	353.012933031315	0.516	0.228399338923983
1512	1512	hsa:2717	3	280	-0.0456608035017947	0.161	30.362082564165	0.872	0.416025967843392
1513	1513	hsa:2720	3	717	0.0365589945546467	0.839	102.630339188257	0.009	0.0444457543951886
1514	1514	hsa:2731	5	1228	0.0643358752373567	0.993	104.925310507191	0.017	0.0857819249282354
1515	1515	hsa:2734	5	1892	-0.0502175840328117	0.007	236.951184419795	0.002	0.000170470345196886
1516	1516	hsa:2735	3	1489	-0.00875575995529027	0.337	219.053762778055	0.000999000999000999	0.00302876717494252
1517	1517	hsa:2736	3	1535	-0.00922080601681404	0.332	237.064454879213	0.000999000999000999	0.00298878774193252
1518	1518	hsa:2737	21	4508	-0.0541343068076598	0.001	401.709355239046	0.51	0.00437636091444541
1519	1519	hsa:2739	5	1470	0.077521241500862	0.998	326.432059508516	0.001	0.00789393776708951
1520	1520	hsa:2740	21	4502	-0.0500660280692865	0.005	414.648842237036	0.497	0.0173887443092924
1521	1521	hsa:2744	5	3371	-0.0190638536929711	0.128	410.638276089315	0.071	0.0518088741897264
1522	1522	hsa:27165	3	566	0.00372432291980472	0.565	77.1683410249822	0.001	0.00479045692715207
1523	1523	hsa:2746	5	2424	0.0291888724552207	0.955	267.525327466944	0.000999000999000999	0.0075892435319829
1524	1524	hsa:2747	17	4494	-0.0259659685884399	0.052	598.208045170232	0.528	0.126165002776656
1525	1525	hsa:2752	16	4492	-0.0193815140161983	0.115	597.322684724436	0.605	0.255016724271996
1526	1526	hsa:132158	4	917	0.056302002211814	0.974	131.202468063155	0.008	0.0456194928969057
1527	1527	hsa:2762	13	4390	-0.0289354946756682	0.007	531.621546518856	0.682	0.0302889807655867
1528	1528	hsa:29926	12	4390	-0.0290348256530923	0.007	616.364673679382	0.725	0.0318884009268255
1529	1529	hsa:2766	9	4363	-0.0242028677849424	0.026	461.423216577854	0.432	0.0616523180648396
1530	1530	hsa:51292	2	203	-0.0520086773457171	0.207	32.3210457806288	0.025	0.0324157649886239
1531	1531	hsa:2767	10	4381	-0.0531548662335462	0.004	842.611038101314	0.925	0.0244178630995283
1532	1532	hsa:2768	9	4355	-0.0587372787483828	0.002	818.084287107831	0.901	0.0131885823318724
1533	1533	hsa:10672	18	4497	-0.0673776285980914	0.001	1057.67201266999	0.504	0.00433083888210603
1534	1534	hsa:9630	9	4353	-0.0510846888542406	0.005	732.528727653189	0.729	0.0241094840397859
1535	1535	hsa:2769	9	4353	-0.0515589516572891	0.005	554.672925763787	0.437	0.0155706146991996
1536	1536	hsa:2770	21	4508	-0.0539718596699408	0.002	733.570851855906	0.504	0.00796298540620763
1537	1537	hsa:2771	20	4507	-0.0536254595928831	0.002	524.628978571968	0.491	0.00778325270311684
1538	1538	hsa:2773	20	4507	-0.053414632495937	0.002	870.901275648888	0.493	0.00781094824451458
1539	1539	hsa:2774	10	4381	-0.032152215623313	0.059	502.293279797891	0.465	0.126089496161907
1540	1540	hsa:2776	10	4387	-0.0599590221237173	0.001	714.692262017053	0.806	0.00654748201325887
1541	1541	hsa:2778	20	4502	-0.0501700292475448	0.004	644.932090729429	0.489	0.0141552858516148
1542	1542	hsa:2779	10	4363	-0.0340905634134794	0.038	449.356440237086	0.53	0.0987876544686713
1543	1543	hsa:2780	20	4500	-0.0356925955144571	0.043	491.159023562897	0.536	0.109943022929096
1544	1544	hsa:2781	22	4508	-0.062479346800068	0.001	576.363982414302	0.51	0.00437636091444541
1545	1545	hsa:2782	15	4484	-0.0494118218172345	0.004	627.806490321861	0.556	0.0158091881353686
1546	1546	hsa:2783	8	4354	-0.0515277553269809	0.002	487.656904376148	0.728	0.0109666827513263
1547	1547	hsa:10399	18	4500	-0.0492648938720575	0.005	609.815736661846	0.541	0.0186987273568794
1548	1548	hsa:2784	2	825	-0.00136946882631653	0.459	81.7765598382017	0.001	0.00398708529968782
1549	1549	hsa:59345	8	4354	-0.0513268907680335	0.002	883.659618290709	0.712	0.0107573025035731
1550	1550	hsa:10681	8	4354	-0.0518985053337942	0.001	677.381723109737	0.816	0.00661865450164814
1551	1551	hsa:10020	7	2376	0.042587664429004	0.99	402.418735127747	0.000999000999000999	0.0078317852787383
1552	1552	hsa:2790	8	4354	-0.0512979103092799	0.002	953.799140065775	0.925	0.0134912538338
1553	1553	hsa:2791	2	825	-0.00191446152250372	0.452	150.730576119368	0.004	0.013226485502758
1554	1554	hsa:55970	4	3702	-0.0463071471451548	0.001	714.098177176764	0.999	0.00790084702353641
1555	1555	hsa:51764	3	2790	-0.0283175627779977	0.071	364.924148885663	0.000999000999000999	0.00074857336949968
1556	1556	hsa:54331	2	825	-0.00169087477535	0.453	143.523841918749	0.002	0.0072538629542407
1557	1557	hsa:2785	8	4354	-0.052105365849725	0.001	414.571722148152	0.485	0.00418621040850799
1558	1558	hsa:2786	8	4354	-0.0518562838033687	0.002	599.674225867818	0.348	0.00575603198475039
1559	1559	hsa:2787	8	4354	-0.051477539187244	0.002	930.214732491789	0.956	0.0138803656478428
1560	1560	hsa:2788	8	4354	-0.0518577827926145	0.001	553.232744926084	0.535	0.00456528543892153
1561	1561	hsa:94235	3	2790	-0.0292082169264268	0.065	314.416170728438	0.000999000999000999	0.0006910469343118
1562	1562	hsa:2792	18	4500	-0.0507229102355227	0.004	675.348579842317	0.52	0.0149248057613593
1563	1563	hsa:2793	4	3702	-0.0459415307982334	0.003	510.901392407471	0.08	0.00224036919230935
1564	1564	hsa:29889	4	29	-0.10856255976028	0.276	9.08673964289133	0.000999000999000999	0.00253559054660553
1565	1565	hsa:26354	4	29	-0.169628999625437	0.161	6.75014910878144	0.000999000999000999	0.00156578623039298
1566	1566	hsa:27232	2	52	-0.169399163986144	0.085	8.18631803919425	0.000999000999000999	0.000880897101052547
1567	1567	hsa:8443	19	4500	-0.0165644475522351	0.146	414.252311492265	0.508	0.26711030314023
1568	1568	hsa:10007	10	4368	-0.0297160648935864	0.005	645.228999341293	0.501	0.0175086136938355
1569	1569	hsa:132789	4	1558	0.0381158235434661	0.954	333.269640568074	0.001	0.00758892392973626
1570	1570	hsa:64841	3	358	-0.0150519394354899	0.361	85.2764900819457	0.001	0.00322251436846693
1571	1571	hsa:2796	22	4502	-0.0538401112556632	0.002	546.069505964916	0.488	0.00774167882023396
1572	1572	hsa:2797	22	4502	-0.054207823436341	0.002	557.87682619601	0.479	0.0076167349432337
1573	1573	hsa:2799	3	264	-0.0272704812842861	0.319	36.2621143365669	0.001	0.00288705190620224
1574	1574	hsa:2805	3	909	0.029763726291843	0.869	79.0004320173851	0.022	0.094770315355033
1575	1575	hsa:2806	3	909	0.0273875784964027	0.847	138.51673677951	0.002	0.0125028425845823
1576	1576	hsa:2811	15	4475	-0.0626505464191226	0.001	814.156080856321	0.637	0.00532451795482378
1577	1577	hsa:2814	15	4475	-0.062547738156859	0.001	440.322621071184	0.52	0.00445207450812218
1578	1578	hsa:51206	9	4351	-0.0659512746558405	0.001	402.13303529045	0.47	0.00407150559573228
1579	1579	hsa:2815	5	3801	-0.0575015542261804	0.000999000999000999	338.822575176796	0.119	0.0011932557455116
1580	1580	hsa:8733	6	21	-0.20228716432908	0.119	5.1325615375596	0.000999000999000999	0.0011932557455116
1581	1581	hsa:57678	2	68	0.254512261055511	0.997	14.9578429572954	0.021	0.101884411402792
1582	1582	hsa:150763	5	2911	0.012056077645222	0.778	331.21270760775	0.005	0.0254769564120584
1583	1583	hsa:2817	22	4507	-0.0638250287308924	0.001	748.335034116596	0.512	0.00439151919765748
1584	1584	hsa:2719	23	4508	-0.0674159490403846	0.000999000999000999	476.752912875435	0.499	0.00428905901829209
1585	1585	hsa:2819	2	21	-0.234311674451602	0.132	4.42438727827137	0.026	0.0229072687181272
1586	1586	hsa:23171	4	424	0.0130718635997475	0.643	44.0617550457445	0.000999000999000999	0.0053639209888116
1587	1587	hsa:2820	2	21	-0.200838578101374	0.175	5.60585991251386	0.061	0.059137906434585
1588	1588	hsa:10243	20	4502	-0.0340990727639178	0.01	503.741697891871	0.543	0.0337518816675471
1589	1589	hsa:2821	2	97	-0.0839098168075092	0.154	15.8020536768649	0.000999000999000999	0.00150454730090519
1590	1590	hsa:2822	7	52	0.116531457198047	0.868	6.95898690048841	0.005	0.027949083239975
1591	1591	hsa:139760	20	4500	-0.0503485182883506	0.004	434.854440687507	0.506	0.0145782233637752
1592	1592	hsa:26086	9	4354	-0.0543362176411275	0.002	504.141598779738	0.368	0.00604571040327726
1593	1593	hsa:2876	10	4366	-0.0405320718998118	0.004	556.835895014522	0.71	0.0194936214841376
1594	1594	hsa:2877	12	4410	-0.0385559259761401	0.005	703.336399958574	0.445	0.0158152963584848
1595	1595	hsa:2878	10	4366	-0.0398700672689221	0.005	590.59624537606	0.703	0.0233772658743241
1596	1596	hsa:2879	20	4500	-0.0251895110613319	0.06	524.83192910039	0.529	0.141248635877674
1597	1597	hsa:2880	10	4366	-0.0403189387015741	0.005	385.627724066067	0.437	0.0155706146991996
1598	1598	hsa:257202	3	313	0.0152094833972369	0.586	43.297825877231	0.000999000999000999	0.00494276673073939
1599	1599	hsa:2882	10	4366	-0.0402906203046055	0.004	692.267445611906	0.801	0.0216057102202824
1600	1600	hsa:493869	11	4383	-0.0396238097709404	0.005	803.931729535144	0.699	0.0232641945520208
1601	1601	hsa:9402	2	29	-0.256639617849817	0.059	4.39242438303654	0.000999000999000999	0.000632966417831276
1602	1602	hsa:2885	20	4507	-0.0652502894323122	0.000999000999000999	880.171605410835	0.487	0.00419775801243716
1603	1603	hsa:9380	3	196	-0.0509226105128252	0.197	21.8123990209875	0.041	0.04699792067689
1604	1604	hsa:2890	4	3257	-0.0552397411829812	0.003	316.889246068512	0.004	0.000147967246898115
1605	1605	hsa:2891	4	3334	-0.0628005331089003	0.003	274.989744830832	0.003	0.000113564573825652
1606	1606	hsa:2892	4	3201	-0.055382710878063	0.003	290.320547700658	0.000999000999000999	4.11125807281596e-05
1607	1607	hsa:2893	12	4434	-0.0591956925548304	0.001	284.941555041115	0.488	0.00420909523423023
1608	1608	hsa:2902	3	1799	-0.0242580914373157	0.132	159.793332808133	0.001	0.00131111753986988
1609	1609	hsa:2903	22	4508	-0.0557772105812332	0.001	653.099295987913	0.5	0.00430045122977104
1610	1610	hsa:2905	3	1788	-0.0213827669068171	0.166	180.457247876018	0.000999000999000999	0.00160934135545472
1611	1611	hsa:2906	20	4502	-0.0558398124203377	0.001	425.456053449419	0.498	0.00428524541950794
1612	1612	hsa:116443	15	4476	-0.0602054795502676	0.001	344.107078967143	0.459	0.00398708529968782
1613	1613	hsa:116444	14	4465	-0.0596562470479162	0.001	487.860421161556	0.494	0.00425480967014352
1614	1614	hsa:6011	10	4361	-0.0467524483583138	0.017	332.457265180722	0.419	0.0423421484920617
1615	1615	hsa:2868	20	4500	-0.0464781948601311	0.026	562.354298946156	0.506	0.0701330224252215
1616	1616	hsa:2869	2	116	0.12120055035388	0.914	20.6297374153098	0.001	0.00730987950767026
1617	1617	hsa:2870	16	4476	-0.0450452415641922	0.027	532.259025406698	0.516	0.0734713344196968
1618	1618	hsa:131890	3	1001	-0.00375301951490009	0.45	74.1111435867991	0.005	0.0159678563912231
1619	1619	hsa:2911	8	4334	-0.0617038160955386	0.001	337.610440890713	0.429	0.00375548901114656
1620	1620	hsa:2912	19	4500	-0.0427600020837157	0.034	405.294157707706	0.507	0.08723529559495
1621	1621	hsa:2913	9	4354	-0.041517050691775	0.026	544.368521180722	0.394	0.0571724105054459
1622	1622	hsa:2914	12	4434	-0.054566017605586	0.001	479.612799643035	0.674	0.00559573702131303
1623	1623	hsa:2915	5	3885	-0.051106631428741	0.002	403.674089301989	0.137	0.00252145279173188
1624	1624	hsa:2916	7	4244	-0.0507332647814323	0.001	403.434857043705	0.506	0.00434602078767047
1625	1625	hsa:2917	4	2983	-0.0358869780550937	0.038	269.227369909329	0.001	0.00042476112713304
1626	1626	hsa:2918	7	4244	-0.0502300103500046	0.001	407.707630985598	0.364	0.00324628183527923
1627	1627	hsa:2925	5	3374	-0.0377433415069825	0.007	249.881152132899	0.024	0.00162817982519825
1628	1628	hsa:2931	14	4475	-0.0511856216927058	0.001	407.009558910053	0.44	0.00384064376566287
1629	1629	hsa:2932	10	4406	-0.0535333476245143	0.001	745.451646528272	0.769	0.00628305266352469
1630	1630	hsa:2934	3	503	-0.0136974651442869	0.332	96.032324000674	0.000999000999000999	0.00298878774193252
1631	1631	hsa:23708	21	4500	-0.0453015200000742	0.001	713.67892556685	0.523	0.00447475091610936
1632	1632	hsa:2936	11	4368	-0.0225755863808748	0.053	335.577609856225	0.495	0.121747738235163
1633	1633	hsa:2937	2	79	-0.157212504436557	0.055	11.3592367278991	0.597	0.145007905615403
1634	1634	hsa:2938	3	440	0.0717112993143248	0.942	60.4821104098691	0.000999000999000999	0.00749883267359159
1635	1635	hsa:2939	3	440	0.0711067204352617	0.939	59.7457942148936	0.000999000999000999	0.00747794326649816
1636	1636	hsa:2940	10	4367	-0.0247420073380055	0.042	405.927078634936	0.506	0.103099918354401
1637	1637	hsa:2941	4	1546	0.0454495747599215	0.969	211.131360521922	0.009	0.0500761683567579
1638	1638	hsa:221357	2	188	-0.0315118647853339	0.276	22.9846826750911	0.000999000999000999	0.00253559054660553
1639	1639	hsa:373156	10	4367	-0.025054629768252	0.04	614.076069000806	0.622	0.116779032356446
1640	1640	hsa:2944	1	57	NA	1	7.93474267493414	0.000999000999000999	0.00790085392538984
1641	1641	hsa:2946	2	188	-0.0210370066849459	0.33	22.4263724387765	0.003	0.00783862755868729
1642	1642	hsa:2947	1	57	NA	1	5.9464519604151	0.000999000999000999	0.00790085392538984
1643	1643	hsa:2948	2	188	-0.0203386828115867	0.341	23.1513431386028	0.002	0.0056541079738824
1644	1644	hsa:2949	10	4367	-0.0243666644201862	0.042	576.843451518639	0.502	0.102452233448652
1645	1645	hsa:9446	19	4500	-0.0272809042250062	0.051	767.851545031336	0.531	0.12481424116317
1646	1646	hsa:119391	4	1546	0.0473720635442614	0.974	260.252775354101	0.005	0.0308011007349928
1647	1647	hsa:2950	19	4500	-0.0270790475689983	0.051	513.988578337722	0.465	0.112448170928561
1648	1648	hsa:2952	11	4384	-0.0248149327685122	0.04	263.346706051151	0.492	0.096986038983206
1649	1649	hsa:2954	6	1065	0.038105398769651	0.939	152.237629291259	0.003	0.0193586572196776
1650	1650	hsa:23560	4	29	-0.13570319970035	0.232	8.6251419296431	0.000999000999000999	0.00217161564765075
1651	1651	hsa:2978	19	4500	-0.0366558472795365	0.017	700.848369793812	0.545	0.0526392032993032
1652	1652	hsa:9626	1	5	NA	1	1.36526077070099	0.000999000999000999	0.00790085392538984
1653	1653	hsa:2977	9	4366	-0.0393706104231615	0.002	469.177683664997	0.286	0.00484276453608632
1654	1654	hsa:2982	9	4366	-0.0390985832914371	0.002	619.312390285441	0.439	0.00705724456068101
1655	1655	hsa:2983	9	4366	-0.0391883522449062	0.002	526.344855509632	0.367	0.00603127912254272
1656	1656	hsa:2984	9	4366	-0.0245711668479021	0.027	319.814621101069	0.427	0.0629816551060934
1657	1657	hsa:3000	15	4482	-0.0448595547439434	0.001	478.553849965213	0.432	0.00377874070691911
1658	1658	hsa:2986	2	201	0.0310834885487653	0.662	21.4683023058267	0.018	0.0647023695770662
1659	1659	hsa:2987	10	4383	-0.0244630804300805	0.021	469.655383937364	0.632	0.0706348942927195
1660	1660	hsa:2990	20	4508	-0.0163833029943908	0.173	616.810610215085	0.518	0.305784808832245
1661	1661	hsa:2997	10	4383	-0.040341395483282	0.005	736.516479839052	0.758	0.0249207252949748
1662	1662	hsa:2998	10	4383	-0.0402936901134351	0.005	334.723029784559	0.542	0.0187282860054853
1663	1663	hsa:3001	6	3893	-0.0362454374885032	0.037	455.416237370409	0.059	0.0155583615046875
1664	1664	hsa:3002	22	4508	-0.0589829206201947	0.000999000999000999	816.68654946644	0.496	0.00426626106819173
1665	1665	hsa:474382	21	4502	-0.049924502932303	0.007	579.649420579091	0.479	0.022458058067953
1666	1666	hsa:55766	2	67	-0.0623683816955825	0.348	13.2210061257945	0.000999000999000999	0.00311646257475122
1667	1667	hsa:94239	3	273	0.0703062913383686	0.843	54.574826464942	0.000999000999000999	0.00680425058296615
1668	1668	hsa:3014	2	67	-0.0463307978310041	0.388	16.8278708405449	0.000999000999000999	0.00343250332751803
1669	1669	hsa:9555	12	4411	-0.0493064603018085	0.004	732.423289953762	0.86	0.0229526562981331
1670	1670	hsa:55506	5	2959	-0.0355581346379917	0.029	413.35586192552	0.002	0.000623793917750235
1671	1671	hsa:3015	3	273	0.0770598513437784	0.861	73.5909577327984	0.000999000999000999	0.0069313644274543
1672	1672	hsa:286436	2	67	-0.0552405666446588	0.372	8.11701912566881	0.001	0.0033095414137731
1673	1673	hsa:158983	2	67	-0.0516766591191969	0.382	11.492149159174	0.000999000999000999	0.0033853707989829
1674	1674	hsa:9563	18	4500	-0.0220569610629602	0.058	605.441269855415	0.596	0.150883335600025
1675	1675	hsa:23498	16	4492	-0.0190251132654517	0.119	538.519230305244	0.474	0.218583388592551
1676	1676	hsa:3033	2	137	-0.0230920566134125	0.379	25.6494710025274	0.000999000999000999	0.00336176932104741
1677	1677	hsa:3030	1	19	NA	1	4.61793146952929	0.031	0.138686810309407
1678	1678	hsa:3029	3	162	-0.125717065045784	0.022	17.7157702518749	0.008	0.001697524675075
1679	1679	hsa:84264	3	162	-0.152429854431343	0.005	24.0446212468977	0.018	0.000928413079887061
1680	1680	hsa:3034	19	4500	-0.0161156458875423	0.154	479.884274257499	0.509	0.277965373678464
1681	1681	hsa:54363	16	4492	-0.0163033946053031	0.151	343.876598985399	0.448	0.249853659237902
1682	1682	hsa:51179	19	4502	-0.0165192643127878	0.149	397.081193628698	0.482	0.260959331068601
1683	1683	hsa:9001	11	4362	-0.033575338819931	0.01	351.91957402643	0.382	0.0250878685513092
1684	1684	hsa:3052	13	1129	0.0564816457497014	0.985	215.348776695609	0.002	0.0142425518203775
1685	1685	hsa:3054	3	377	0.0740236490349537	0.957	76.4279666139308	0.001	0.00760978375835134
1686	1686	hsa:29915	1	5	NA	1	1.27152796653854	0.000999000999000999	0.00790085392538984
1687	1687	hsa:3055	3	1684	-0.0263602679762532	0.129	341.072576310922	0.000999000999000999	0.00128313086649121
1688	1688	hsa:3059	4	2337	-0.0433223053439462	0.011	313.665234591615	0.000999000999000999	0.000136468294346143
1689	1689	hsa:10870	5	3869	-0.0565158161223623	0.001	603.919637440137	0.184	0.00176650576326537
1690	1690	hsa:3065	9	4360	-0.0498343063134807	0.004	558.948033142286	0.836	0.0224067648800924
1691	1691	hsa:79885	11	4360	-0.0499277531339738	0.005	652.766795043326	0.703	0.0233772658743241
1692	1692	hsa:3066	11	4411	-0.0484125868806006	0.001	668.306552674003	0.71	0.00585767436742953
1693	1693	hsa:8841	12	4418	-0.0505217403161367	0.001	472.135387459606	0.576	0.00487261606882659
1694	1694	hsa:9759	21	4502	-0.0625884458707362	0.000999000999000999	600.615530281168	0.492	0.0042358355845835
1695	1695	hsa:10014	22	4502	-0.0501934443587329	0.007	655.665788716918	0.49	0.0228959189110687
1696	1696	hsa:10013	22	4502	-0.0496581815477247	0.007	857.970952626532	0.52	0.0240814086142939
1697	1697	hsa:51564	22	4502	-0.0497581756992317	0.007	983.027712022207	0.516	0.0239240590400598
1698	1698	hsa:55869	22	4502	-0.0494059338578371	0.008	709.935797867868	0.501	0.0261300073641199
1699	1699	hsa:9734	11	4360	-0.0503213763457609	0.005	519.393201851419	0.397	0.0143359406842133
1700	1700	hsa:3067	5	1287	0.0588052986098629	0.991	186.318537434465	0.033	0.144556693578274
1701	1701	hsa:374659	2	183	-0.0564614619362315	0.161	33.9255554091378	0.000999000999000999	0.00156578623039298
1702	1702	hsa:55127	3	10	-0.0778498944161523	0.437	2.60329964284341	0.000999000999000999	0.00381407001919997
1703	1703	hsa:51409	19	4500	-0.015973027394251	0.159	697.007996989715	0.536	0.295085730318832
1704	1704	hsa:9709	6	921	-0.0283422928140581	0.162	199.405530727175	0.002	0.00292726452166371
1705	1705	hsa:3280	5	2857	-0.0168489747682538	0.158	397.717177577855	0.001	0.00154096065294009
1706	1706	hsa:388585	5	2850	-0.0245595284344113	0.069	475.778092024393	0.002	0.00136457944844738
1707	1707	hsa:3073	4	780	0.0446309557839518	0.916	106.311794787531	0.047	0.178465461460706
1708	1708	hsa:3074	5	2340	0.043525577469408	0.988	438.330913389311	0.024	0.112436945796241
1709	1709	hsa:3081	5	1065	0.0357626246071043	0.925	68.3005952092705	0.002	0.0134912538338
1710	1710	hsa:3082	4	2707	-0.0611205218068718	0.000999000999000999	322.465235049897	0.013	0.000159111177932933
1711	1711	hsa:9146	8	4226	-0.0521759244747703	0.003	790.200063230319	0.984	0.020148204042864
1712	1712	hsa:138050	19	4498	-0.0238529073595907	0.088	453.32560895396	0.544	0.193365755102677
1713	1713	hsa:3087	12	4411	-0.0540392327641634	0.001	420.659883858517	0.472	0.00408682690216276
1714	1714	hsa:64399	4	1537	-0.00948478954969977	0.329	187.782119118612	0.000999000999000999	0.00296476404513289
1715	1715	hsa:11112	1	9	NA	1	3.11004098501094	0.000999000999000999	0.00790085392538984
1716	1716	hsa:26275	2	37	0.0796482507268292	0.724	8.64763185780027	0.008	0.0356281999976214
1717	1717	hsa:3091	3	2312	-0.052676259404093	0.003	418.473298290517	0.059	0.00170616686609411
1718	1718	hsa:3092	23	4507	-0.0643121344783125	0.001	751.30306638924	0.497	0.00427763950433822
1719	1719	hsa:221613	12	4411	-0.0492336350952334	0.004	456.758370792035	0.682	0.0188346208783945
1720	1720	hsa:8335	2	67	-0.0463307978310041	0.389	16.921594880166	0.000999000999000999	0.00344034969831179
1721	1721	hsa:8334	2	67	-0.0570225204073897	0.366	17.9377851882594	0.000999000999000999	0.00325921966165029
1722	1722	hsa:3013	2	67	-0.0552405666446588	0.367	14.8882585127836	0.000999000999000999	0.00326712426889021
1723	1723	hsa:3012	2	67	-0.0605864279328516	0.355	19.0972681217645	0.000999000999000999	0.00317208716826353
1724	1724	hsa:8969	2	67	-0.0463307978310041	0.388	17.1745929160064	0.000999000999000999	0.00343250332751803
1725	1725	hsa:8329	5	2959	-0.0370781078878337	0.023	382.38140118476	0.007	0.00156719109706975
1726	1726	hsa:8331	10	4360	-0.0503607017082282	0.005	499.218121256252	0.339	0.0125092229521638
1727	1727	hsa:8330	2	67	-0.0481127515937351	0.383	8.79386513899944	0.000999000999000999	0.00339323271875295
1728	1728	hsa:8332	20	4500	-0.0501033620219094	0.007	693.303016609363	0.494	0.0230547103955714
1729	1729	hsa:255626	2	67	-0.0623683816955825	0.348	9.51709357653565	0.000999000999000999	0.00311646257475122
1730	1730	hsa:3018	10	4360	-0.0500974644402028	0.005	315.500037074263	0.402	0.0144913373193914
1731	1731	hsa:8347	5	2959	-0.036817230476657	0.023	440.935683655094	0.006	0.00136457944844738
1732	1732	hsa:3017	2	67	-0.049894705356466	0.379	18.6724289190483	0.000999000999000999	0.00336176932104741
1733	1733	hsa:8344	2	67	-0.0463307978310041	0.388	21.6561789814606	0.000999000999000999	0.00343250332751803
1734	1734	hsa:8343	2	67	-0.0516766591191969	0.374	18.5013560727142	0.000999000999000999	0.00332238071285732
1735	1735	hsa:8339	5	2959	-0.0356601908474566	0.028	380.384643031056	0.005	0.0013823415389497
1736	1736	hsa:8345	2	67	-0.0570225204073897	0.36	13.4569733650035	0.000999000999000999	0.00321173443522977
1737	1737	hsa:8346	2	67	-0.0463307978310041	0.386	9.00492624003109	0.000999000999000999	0.00341680285503433
1738	1738	hsa:8970	2	67	-0.0623683816955825	0.354	22.2880604171955	0.000999000999000999	0.00316414930408383
1739	1739	hsa:85236	2	67	-0.049894705356466	0.382	17.989089269923	0.000999000999000999	0.0033853707989829
1740	1740	hsa:8340	5	2959	-0.0371976767012897	0.023	402.148497941081	0.007	0.00156719109706975
1741	1741	hsa:8342	5	2959	-0.0371058865010609	0.021	339.221095180434	0.008	0.00162817982519825
1742	1742	hsa:8341	2	67	-0.0570225204073897	0.363	16.8823503394097	0.000999000999000999	0.00323548943289091
1743	1743	hsa:8348	21	4502	-0.0502274362878096	0.007	697.064414413596	0.532	0.0245521715684687
1744	1744	hsa:8337	5	2959	-0.0363401629886256	0.025	321.983435583017	0.011	0.00252965335158187
1745	1745	hsa:317772	2	67	-0.0552405666446588	0.37	19.3209212080695	0.000999000999000999	0.00329082178769617
1746	1746	hsa:8349	2	67	-0.0623683816955825	0.35	17.8373838480331	0.000999000999000999	0.00313236954678808
1747	1747	hsa:92815	2	67	-0.0552405666446588	0.371	11.6350022640882	0.002	0.0060889716955793
1748	1748	hsa:128312	2	67	-0.0516766591191969	0.382	15.1645759919304	0.000999000999000999	0.0033853707989829
1749	1749	hsa:3098	3	1541	0.0320372436387202	0.926	227.02046804096	0.000999000999000999	0.00738731146123976
1750	1750	hsa:3099	2	327	0.0225677529275874	0.657	49.121755209663	0.000999000999000999	0.00546657213602095
1751	1751	hsa:3101	9	4368	-0.0288660530731002	0.005	615.67761206679	0.232	0.00900082891768209
1752	1752	hsa:80201	9	4368	-0.0289202212603917	0.005	391.228810983732	0.474	0.0166963308174892
1753	1753	hsa:3105	5	2075	-0.00940710435261378	0.344	295.20977868935	0.001	0.00308735490180327
1754	1754	hsa:3106	2	25	0.0809640904752736	0.686	8.92586546558618	0.000999000999000999	0.00567826558179024
1755	1755	hsa:3107	2	25	0.057831493196624	0.632	6.47268442254781	0.005	0.0213526990743713
1756	1756	hsa:3108	4	2402	-0.0357349892321311	0.022	284.114176338912	0.000999000999000999	0.000257702584723935
1757	1757	hsa:3109	4	2402	-0.0344434697798557	0.027	389.273841323562	0.000999000999000999	0.000310747428763149
1758	1758	hsa:3111	4	2402	-0.0364820625924463	0.021	372.56003890403	0.001	0.000247190750525058
1759	1759	hsa:3112	4	2402	-0.0349123364056452	0.024	275.11320467345	0.000999000999000999	0.000279043905565221
1760	1760	hsa:3113	4	2402	-0.0348581360326614	0.026	494.682499241815	0.001	0.000300492764518513
1761	1761	hsa:3115	4	2402	-0.0363872119397246	0.022	434.341766761619	0.000999000999000999	0.000257702584723935
1762	1762	hsa:3117	4	2402	-0.0360171901626234	0.023	475.187084456367	0.000999000999000999	0.000268394969405064
1763	1763	hsa:3118	19	4500	-0.0474296644044335	0.003	356.393008007426	0.502	0.0112924370133043
1764	1764	hsa:3119	4	2402	-0.0362829804532172	0.023	387.835031563852	0.000999000999000999	0.000268394969405064
1765	1765	hsa:3122	4	2402	-0.0349686214083592	0.027	496.356023602867	0.000999000999000999	0.000310747428763149
1766	1766	hsa:3123	2	70	0.241690021727591	0.97	10.6248822615609	0.000999000999000999	0.00769334422297295
1767	1767	hsa:3125	4	2402	-0.0363330115667407	0.021	412.364447663739	0.000999000999000999	0.000246964775256796
1768	1768	hsa:3126	4	2402	-0.0363903388843198	0.022	465.706927472589	0.000999000999000999	0.000257702584723935
1769	1769	hsa:3127	4	2402	-0.0357232573706726	0.021	159.159070351782	0.034	0.00588666410327603
1770	1770	hsa:3133	5	2075	-0.00961311352444294	0.344	255.088180171908	0.000999000999000999	0.00308461411580204
1771	1771	hsa:3134	5	2075	-0.00974786166199157	0.342	247.666078555465	0.000999000999000999	0.00306867249536692
1772	1772	hsa:3135	5	2075	-0.00914667766369768	0.35	242.482471509012	0.001	0.00313515209121829
1773	1773	hsa:3145	7	1129	0.0612974746445247	0.992	159.992743318304	0.000999000999000999	0.00784560704835603
1774	1774	hsa:8091	5	2949	-0.0517417917939695	0.000999000999000999	278.733076388485	0.472	0.0040832154508691
1775	1775	hsa:3155	6	3257	-0.00540764728253309	0.382	415.660204842572	0.002	0.00624718427536149
1776	1776	hsa:3157	5	2192	0.024379687057958	0.876	350.938688985911	0.003	0.0182423465647295
1777	1777	hsa:3158	5	3238	-0.0121996330529523	0.208	422.435202975167	0.000999000999000999	0.00196965651503294
1778	1778	hsa:3162	4	2801	-0.0256108092538311	0.065	524.152668286449	0.000999000999000999	0.0006910469343118
1779	1779	hsa:3163	19	4500	-0.030024235880193	0.041	623.46575333965	0.521	0.10351943146991
1780	1780	hsa:6927	6	3781	-0.0277917923584351	0.024	277.877450124589	0.252	0.0369413511673545
1781	1781	hsa:6928	11	4363	-0.0508589265956043	0.001	580.995240289658	0.458	0.00397939774922334
1782	1782	hsa:3172	4	2657	-0.000330960914406633	0.537	207.326902971393	0.004	0.0153436324838167
1783	1783	hsa:3174	12	4382	-0.0296625938167326	0.018	486.3181379712	0.381	0.0410268837762482
1784	1784	hsa:3176	4	944	0.0720648448331721	0.992	113.900182471843	0.000999000999000999	0.00784560704835603
1785	1785	hsa:3190	19	4500	-0.0590121433244724	0.001	997.027293145012	0.594	0.00500660695572937
1786	1786	hsa:112817	4	1046	0.0478745879413899	0.967	139.18674408812	0.005	0.0306146115156217
1787	1787	hsa:9456	10	4379	-0.063372217896068	0.001	821.364593240051	0.909	0.0072748774065822
1788	1788	hsa:9455	11	4406	-0.0626014755938604	0.001	675.008688056678	0.707	0.00583591728369186
1789	1789	hsa:9454	12	4416	-0.061982433141466	0.001	631.898263154467	0.597	0.00502888528640929
1790	1790	hsa:3236	6	4006	-0.0569105769636314	0.000999000999000999	400.471393188985	0.475	0.0041061615841906
1791	1791	hsa:3242	20	4500	-0.0165081783112955	0.136	584.149326268769	0.498	0.250069086951947
1792	1792	hsa:27306	3	729	0.0425820565137432	0.885	108.697422635179	0.000999000999000999	0.00710026606969145
1793	1793	hsa:3251	2	212	-0.0254702954834333	0.338	52.777919919724	0.003	0.00800436630704654
1794	1794	hsa:10855	21	4507	-0.0651149810953641	0.001	673.956765725115	0.498	0.00428524541950794
1795	1795	hsa:60495	5	3013	-0.0760173271035913	0.000999000999000999	270.672483490417	0.384	0.00340109203016234
1796	1796	hsa:3265	3	2487	-0.0620900013836724	0.000999000999000999	456.030832859508	0.087	0.000899602765982939
1797	1797	hsa:3269	10	4355	-0.0596413850289362	0.000999000999000999	552.511941813286	0.472	0.0040832154508691
1798	1798	hsa:3274	21	4502	-0.040368111875635	0.037	705.154887296982	0.511	0.0939341933030847
1799	1799	hsa:3290	4	1972	0.0366741626408465	0.942	324.002336523549	0.000999000999000999	0.00749883267359159
1800	1800	hsa:3291	10	4366	-0.0420680121222224	0.008	575.338937373535	0.612	0.0309394726485483
1801	1801	hsa:3292	10	4388	-0.0471376595478639	0.004	692.924577592403	0.899	0.0238340476518925
1802	1802	hsa:3028	22	4508	-0.0180847840989577	0.155	736.453326892547	0.459	0.259183741508391
1803	1803	hsa:51144	18	4500	-0.0348498584879853	0.028	903.145634508609	0.553	0.0800205075483941
1804	1804	hsa:3294	9	4366	-0.0459703295365566	0.004	664.922476908883	0.394	0.0117457156931732
1805	1805	hsa:3293	10	4368	-0.0353212848821223	0.021	488.910901215282	0.68	0.0749542251991696
1806	1806	hsa:3295	6	3220	-0.0124294599201043	0.208	583.3368861895	0.029	0.0368596015424037
1807	1807	hsa:8630	4	1988	0.0402683806423622	0.955	405.269894973391	0.000999000999000999	0.0075892435319829
1808	1808	hsa:51478	20	4507	-0.0458085818222859	0.009	886.374516356223	0.501	0.0288651745768602
1809	1809	hsa:7923	10	4368	-0.0339388177106661	0.023	476.646016823424	0.703	0.0828606186506792
1810	1810	hsa:3283	10	4388	-0.0416208370212968	0.009	449.133594516035	0.447	0.0262127712739363
1811	1811	hsa:3284	4	3354	-0.0323669725995804	0.045	333.239715281392	0.009	0.00356870751379738
1812	1812	hsa:80270	5	2515	0.0204284932343178	0.85	342.709351358781	0.009	0.0449288296782492
1813	1813	hsa:3297	20	4502	-0.0572947761008093	0.001	685.181243132192	0.53	0.0045275957822516
1814	1814	hsa:3326	2	121	-0.0373914884391192	0.299	26.7020915905863	0.001	0.0027254050283875
1815	1815	hsa:7184	14	4475	-0.0533154693792398	0.001	760.785916960057	0.648	0.00540536967032458
1816	1816	hsa:3303	5	3749	-0.058391558658706	0.000999000999000999	320.986667138306	0.132	0.00130993953437947
1817	1817	hsa:3304	13	4454	-0.0563477429644531	0.001	580.169594575021	0.64	0.00534658712423076
1818	1818	hsa:3305	13	4454	-0.0571045065152428	0.001	479.666462899096	0.56	0.00475304131357165
1819	1819	hsa:3306	13	4454	-0.0567265930341244	0.001	721.912999278845	0.613	0.0051474502663032
1820	1820	hsa:3309	5	2593	-0.0592050943009422	0.001	287.455194144084	0.395	0.00349046679325995
1821	1821	hsa:3313	22	4508	-0.0604033479114749	0.001	664.222603646219	0.503	0.00432324495509586
1822	1822	hsa:3315	3	945	-0.0824109179752925	0.003	101.700497510516	0.267	0.00651184933832763
1823	1823	hsa:3329	12	4416	-0.0589047158524584	0.000999000999000999	719.133708203114	0.79	0.00642770920993075
1824	1824	hsa:3339	5	3759	-0.0715938272200408	0.002	403.074793626169	0.026	0.000564941875647909
1825	1825	hsa:3350	9	4354	-0.055508741981347	0.001	360.437310138168	0.498	0.00428524541950794
1826	1826	hsa:3351	9	4354	-0.0557584277364145	0.001	351.674060271852	0.463	0.00401781376229553
1827	1827	hsa:3352	9	4354	-0.0562136790588328	0.001	395.774628093958	0.463	0.00401781376229553
1828	1828	hsa:3354	12	4434	-0.0548668747571028	0.001	552.425553750462	0.743	0.00609617718334216
1829	1829	hsa:3355	7	4244	-0.049678265301013	0.001	518.906373528762	0.562	0.00476801289393567
1830	1830	hsa:3356	23	4508	-0.059707651353223	0.001	854.098245833439	0.505	0.00433843082498791
1831	1831	hsa:3357	17	4484	-0.0594466355035259	0.001	626.708640968431	0.48	0.00414802773794993
1832	1832	hsa:3358	18	4494	-0.0607994822038636	0.001	508.684296728778	0.464	0.00402549046666245
1833	1833	hsa:3360	2	442	0.0170614491518915	0.664	56.0681515436146	0.000999000999000999	0.00551778554591119
1834	1834	hsa:3361	2	569	-0.0468964139072864	0.14	47.5575531988687	0.000999000999000999	0.0013811003686277
1835	1835	hsa:3362	10	4360	-0.0396307346476178	0.034	413.930373812304	0.448	0.0789681227918134
1836	1836	hsa:3363	10	4386	-0.037705422196242	0.039	570.146792900787	0.501	0.0964316631792396
1837	1837	hsa:27429	14	4452	-0.0488838559693431	0.001	714.969006086284	0.661	0.00550068119067242
1838	1838	hsa:3373	8	3383	-0.0315182091190107	0.032	459.922179056487	0.000999000999000999	0.00036286191106486
1839	1839	hsa:8692	8	3383	-0.0323787314310741	0.026	513.526106883106	0.135	0.0233490087376803
1840	1840	hsa:23553	8	3383	-0.0313373905066024	0.03	284.78665042786	0.403	0.0654719032675572
1841	1841	hsa:81888	6	1986	0.0579732239987885	0.998	257.366502528203	0.005	0.0314385936524014
1842	1842	hsa:10525	15	4459	-0.06248122303247	0.001	685.75740245297	0.719	0.00592286977497488
1843	1843	hsa:3375	8	4278	-0.0377598879625056	0.006	370.04673252995	0.484	0.0198681985925849
1844	1844	hsa:3381	13	4445	-0.0703969112779901	0.001	585.417968271839	0.5	0.00430045122977104
1845	1845	hsa:3383	4	2901	-0.066706050737731	0.000999000999000999	505.046315512298	0.000999000999000999	1.47879189328458e-05
1846	1846	hsa:3384	12	4416	-0.0712630428938512	0.000999000999000999	548.196192215557	0.449	0.00390665308649275
1847	1847	hsa:3385	23	4508	-0.071889000298919	0.000999000999000999	679.624528070811	0.506	0.00434218435048852
1848	1848	hsa:23463	25	4508	-0.0677124331937057	0.001	811.184957127638	0.469	0.00406384175328394
1849	1849	hsa:29851	5	3743	-0.0607499122264629	0.000999000999000999	562.345745040633	0.069	0.000729456388816491
1850	1850	hsa:23308	10	4358	-0.0609853774183051	0.001	584.191379663717	0.567	0.00480541076115211
1851	1851	hsa:3397	4	2532	-0.0365616772588593	0.014	393.279740872841	0.002	0.000321532569338094
1852	1852	hsa:3398	22	4508	-0.0623170323694291	0.001	584.655031830845	0.501	0.00430805113289658
1853	1853	hsa:3399	12	4433	-0.0582809521471822	0.000999000999000999	615.302357397677	0.473	0.00409086627254542
1854	1854	hsa:3400	22	4508	-0.05828076832601	0.000999000999000999	651.211681869729	0.488	0.00420537761277999
1855	1855	hsa:3417	4	189	-0.0523079140152495	0.234	44.0038049870047	0.001	0.00219028432956994
1856	1856	hsa:3418	5	701	0.0467439316416341	0.94	115.285344373732	0.000999000999000999	0.00748490746458673
1857	1857	hsa:3419	4	189	-0.0661829552051917	0.178	22.1623417673561	0.281	0.199840533619012
1858	1858	hsa:3420	6	1741	0.0503388616922361	0.985	205.347063467298	0.000999000999000999	0.00779721317769071
1859	1859	hsa:3421	2	14	0	0.5	3.07849488075752	0.001	0.00430045122977104
1860	1860	hsa:3422	5	2507	-0.0589039060447111	0.000999000999000999	519.068152741204	0.43	0.00375991177355864
1861	1861	hsa:91734	22	4507	-0.0671160097621057	0.001	575.190660988108	0.495	0.00426242163372082
1862	1862	hsa:3620	4	2474	0.0111134283635387	0.725	441.132293640234	0.000999000999000999	0.00596103430818776
1863	1863	hsa:169355	19	4500	-0.0319196957237111	0.035	680.583457290823	0.566	0.0974962703659619
1864	1864	hsa:3423	6	3215	-0.0589534995121757	0.001	342.099825313818	0.581	0.00490989144444628
1865	1865	hsa:3425	7	3215	-0.0594952545594677	0.001	597.925865103355	0.267	0.0024639459271836
1866	1866	hsa:64135	21	4507	-0.0584196760444557	0.001	710.503198668205	0.472	0.00408682690216276
1867	1867	hsa:3434	24	4508	-0.0442723475223106	0.001	628.725216166699	0.511	0.00438394103452566
1868	1868	hsa:439996	11	4357	-0.0433944477112999	0.000999000999000999	347.278059238523	0.288	0.00263358868982067
1869	1869	hsa:3439	5	3758	-0.0535341964318535	0.007	272.198705285306	0.195	0.0103693601607212
1870	1870	hsa:3446	5	3758	-0.0529487899052267	0.006	247.085169322999	0.269	0.0119904700905429
1871	1871	hsa:3447	9	4364	-0.050411619434757	0.008	382.489672567611	0.523	0.0270976239184864
1872	1872	hsa:3448	5	3758	-0.0530742589180384	0.006	301.070641796122	0.209	0.00963249671331134
1873	1873	hsa:3449	5	3758	-0.0531893299463629	0.007	384.343289220553	0.417	0.0199557849121746
1874	1874	hsa:3440	5	3758	-0.0535016160804604	0.006	305.47837348794	0.256	0.0114870891175782
1875	1875	hsa:3452	4	2644	-0.0281640230304719	0.096	232.572343631563	0.002	0.00183513891569981
1876	1876	hsa:3442	5	3758	-0.052889174794167	0.007	363.074112558676	0.069	0.00417094355578256
1877	1877	hsa:3443	5	3758	-0.0533085601684822	0.007	263.373546647329	0.102	0.00588666410327603
1878	1878	hsa:3444	5	3758	-0.0525820876523131	0.007	264.705846527639	0.066	0.00401013489809974
1879	1879	hsa:3454	9	4380	-0.0497846034596578	0.008	620.222703145083	0.844	0.0404979323544406
1880	1880	hsa:3455	9	4380	-0.0498575311282323	0.008	471.521391441714	0.453	0.0239915210522643
1881	1881	hsa:3456	5	3785	-0.05341403313946	0.004	284.520501227008	0.227	0.00726787369086159
1882	1882	hsa:338376	7	4269	-0.0462143642291184	0.006	556.917632091709	0.388	0.0164420721039349
1883	1883	hsa:3458	4	3154	-0.0582619041854574	0.003	300.668621475135	0.014	0.000465269319466598
1884	1884	hsa:3460	6	4240	-0.0558736401973725	0.000999000999000999	547.773704753152	0.547	0.00465144606090293
1885	1885	hsa:56832	6	4092	-0.0494972332882843	0.007	282.544507824936	0.127	0.00713459244365838
1886	1886	hsa:282618	10	4381	-0.0515135248722936	0.006	343.072960269332	0.384	0.0162964420672861
1887	1887	hsa:282616	7	4269	-0.0461493872450488	0.006	379.345200156846	0.343	0.0147888304803516
1888	1888	hsa:282617	7	4269	-0.0459093333872363	0.006	453.853593585929	0.413	0.0173467520625309
1889	1889	hsa:163702	3	1276	0.026474713244816	0.843	151.258531574647	0.000999000999000999	0.00680425058296615
1890	1890	hsa:3467	9	4364	-0.0509398662401812	0.006	412.753871532059	0.495	0.0202530041787176
1891	1891	hsa:3479	13	4457	-0.0679022761931898	0.000999000999000999	398.038357040401	0.459	0.00398356050983087
1892	1892	hsa:3480	3	2385	-0.0565403987172606	0.001	346.395015127089	0.234	0.00219028432956994
1893	1893	hsa:10642	21	4502	-0.0620835369410169	0.000999000999000999	428.766037859874	0.506	0.00434218435048852
1894	1894	hsa:3486	4	2397	-0.0521056103884786	0.000999000999000999	264.689138551895	0.261	0.00241235694196243
1895	1895	hsa:150084	7	4320	-0.0562517242452183	0.000999000999000999	394.447235463972	0.287	0.00262544154925907
1896	1896	hsa:3549	22	4507	-0.0562054556513296	0.001	545.285074503584	0.488	0.00420909523423023
1897	1897	hsa:3551	19	4507	-0.0588984484318202	0.000999000999000999	729.00648316368	0.487	0.00419775801243716
1898	1898	hsa:9641	18	4497	-0.0656478054613318	0.001	796.568352169947	0.471	0.00407916731051944
1899	1899	hsa:3586	11	4411	-0.0516065278780154	0.004	404.058398587182	0.33	0.0100717630759467
1900	1900	hsa:3587	2	264	0.00735703705937205	0.582	51.9879451792685	0.000999000999000999	0.00491301004330606
1901	1901	hsa:3588	9	4362	-0.0527113758721884	0.004	700.576696708813	0.87	0.0231793159884812
1902	1902	hsa:3589	4	2110	-0.00494440096468777	0.383	317.499263955084	0.000999000999000999	0.00339323271875295
1903	1903	hsa:3590	10	4387	-0.0518427172562517	0.005	734.563360222067	0.834	0.0270209296440249
1904	1904	hsa:3592	19	4502	-0.0535394998163527	0.001	511.438579571705	0.502	0.00431564904001282
1905	1905	hsa:3593	5	4027	-0.054190525914959	0.001	329.160824624003	0.174	0.00168022321502246
1906	1906	hsa:3594	4	3241	-0.0531402568743458	0.018	381.481856503516	0.015	0.00248861392172079
1907	1907	hsa:3595	2	277	0.0110652020083162	0.602	40.6427079476422	0.001	0.00506598237381858
1908	1908	hsa:3596	5	3689	-0.0513913071963341	0.015	281.421284024919	0.125	0.0136483999116746
1909	1909	hsa:3597	9	4362	-0.0529226424399838	0.003	793.652454276371	0.862	0.0179924647944636
1910	1910	hsa:3598	3	1276	0.0263365733860005	0.843	206.314492015737	0.000999000999000999	0.00680425058296615
1911	1911	hsa:3600	4	2110	-0.00539466092883621	0.378	274.440012085099	0.000999000999000999	0.00335389689919301
1912	1912	hsa:3601	2	264	0.0130020592055569	0.619	46.3276122537416	0.000999000999000999	0.00518723532696733
1913	1913	hsa:3605	10	4365	-0.0463268359810155	0.001	353.16220117154	0.644	0.00537599081971779
1914	1914	hsa:112744	10	4365	-0.0456225782130405	0.001	428.361705418551	0.378	0.00335687298496629
1915	1915	hsa:23765	12	4381	-0.0459276640786406	0.001	640.16892155683	0.628	0.00525822540585954
1916	1916	hsa:3606	20	4507	-0.0589635672007951	0.000999000999000999	734.346567292286	0.473	0.00409086627254542
1917	1917	hsa:8809	4	2716	-0.052295146346418	0.007	366.633260579842	0.001	9.00872028623627e-05
1918	1918	hsa:8807	4	2716	-0.0517678880703024	0.008	335.807931283653	0.000999000999000999	0.000101794753379561
1919	1919	hsa:29949	3	686	0.0326522808244659	0.834	81.9211373502746	0.001	0.00674645714777501
1920	1920	hsa:3552	3	1741	-0.0413340305284788	0.023	180.648209162902	0.000999000999000999	0.000268394969405064
1921	1921	hsa:3553	3	1804	-0.0375949003764304	0.042	277.16036756047	0.000999000999000999	0.000464846452028559
1922	1922	hsa:3554	12	4438	-0.0571645204673728	0.001	699.207489989063	0.517	0.00442938079234668
1923	1923	hsa:7850	3	1231	-0.0460530328630817	0.037	163.937467621667	0.000999000999000999	0.000414192716672494
1924	1924	hsa:3556	2	116	-0.15961818765054	0.019	18.8104325805525	0.006	0.00114904158049096
1925	1925	hsa:3558	11	4408	-0.0420697361352984	0.019	466.390339647086	0.56	0.0589789542195303
1926	1926	hsa:50604	10	4381	-0.0515989059361927	0.004	479.086975261881	0.561	0.0159312674337259
1927	1927	hsa:53832	9	4362	-0.052973806649334	0.004	606.062279170542	0.467	0.0136044328023798
1928	1928	hsa:53833	9	4362	-0.0523965568615455	0.004	566.181062043227	0.781	0.0211452346308427
1929	1929	hsa:59067	4	2566	-0.0216182246311155	0.127	237.477952677721	0.005	0.00530979733001046
1930	1930	hsa:50615	4	3232	-0.0536834759591552	0.017	396.037541947711	0.028	0.00411744412697684
1931	1931	hsa:50616	10	4381	-0.0523751090565974	0.002	374.363839645093	0.624	0.00959239383527555
1932	1932	hsa:58985	9	4362	-0.052946878118097	0.003	617.771882877772	0.734	0.015674693107981
1933	1933	hsa:116379	4	3066	-0.0524741220105343	0.025	340.743097337231	0.005	0.00124839960258275
1934	1934	hsa:51561	19	4502	-0.0556990470699112	0.001	653.86583002006	0.523	0.00447475091610936
1935	1935	hsa:149233	5	3945	-0.0462366076210991	0.008	295.394094474567	0.33	0.0183136175952151
1936	1936	hsa:11009	4	2110	-0.00545972739764378	0.376	317.848638341589	0.000999000999000999	0.00333814411988533
1937	1937	hsa:55801	21	4508	-0.0508620438599452	0.008	943.845792199256	0.48	0.0251991663835488
1938	1938	hsa:3559	5	3897	-0.0531163214332277	0.007	572.055228218251	0.045	0.00285482544452867
1939	1939	hsa:3560	2	412	0.00686891076989463	0.563	73.2130736493064	0.000999000999000999	0.00477128744473404
1940	1940	hsa:3561	2	422	0.00725102417178394	0.572	71.0105508302515	0.000999000999000999	0.00483849775252432
1941	1941	hsa:3562	5	3723	-0.0483462849915463	0.005	333.659828690257	0.017	0.000881693040625287
1942	1942	hsa:90865	5	1886	-0.0287173992775847	0.088	305.8502420743	0.000999000999000999	0.000908938307148938
1943	1943	hsa:3563	9	4362	-0.0563299305281275	0.002	669.464971359837	0.816	0.0121060928046224
1944	1944	hsa:3565	5	3865	-0.0523927214760645	0.002	332.026208465725	0.567	0.00882479261954924
1945	1945	hsa:259307	9	4362	-0.0178751452195165	0.086	627.160399934374	0.363	0.139443327024007
1946	1946	hsa:3566	9	4362	-0.0519569904486831	0.004	764.912123609451	0.877	0.0233377038892885
1947	1947	hsa:3567	6	4092	-0.0493574462480238	0.007	342.333329699196	0.106	0.0060889716955793
1948	1948	hsa:3568	2	264	0.00911532264588863	0.589	22.6398216836706	0.000999000999000999	0.00496506633583053
1949	1949	hsa:3569	3	1929	-0.0195241685195881	0.182	289.635630026322	0.000999000999000999	0.00174772788567647
1950	1950	hsa:3570	5	3945	-0.0459627096995654	0.009	338.606256983935	0.39	0.0233490087376803
1951	1951	hsa:3572	10	4387	-0.051657214461481	0.005	920.568637797957	0.756	0.0248649581981454
1952	1952	hsa:3574	5	3723	-0.0490013991506256	0.003	454.943388209321	0.928	0.0191646844376437
1953	1953	hsa:3575	3	1479	0.0101254676153236	0.644	248.883837357027	0.000999000999000999	0.0053712632346976
1954	1954	hsa:3578	10	4381	-0.0516253449588206	0.005	340.909229310625	0.467	0.0164845008106561
1955	1955	hsa:3611	21	4508	-0.0637887796961269	0.001	612.00444770555	0.495	0.00426242163372082
1956	1956	hsa:55272	28	4502	-0.0439800647788379	0.001	666.690134947259	0.534	0.00455775125994819
1957	1957	hsa:92856	2	7	-0.414039335605413	0.205	1.90646287293965	0.002	0.00360773489328903
1958	1958	hsa:3612	23	4508	-0.0709992850731201	0.000999000999000999	565.859176554863	0.476	0.00411380608305233
1959	1959	hsa:3613	4	2560	-0.0358456092089357	0.024	458.635064771653	0.01	0.00224036919230935
1960	1960	hsa:54928	21	4507	-0.0674486690810954	0.000999000999000999	1034.3660147172	0.512	0.00438764329852949
1961	1961	hsa:3614	2	190	-0.0363696893705438	0.271	27.0020442460992	0.000999000999000999	0.00249460541992027
1962	1962	hsa:3615	2	190	-0.0354959430793595	0.278	30.3689969295318	0.000999000999000999	0.00255195916743324
1963	1963	hsa:10207	4	719	-0.00372634311271373	0.417	143.749593428264	0.001	0.00366227094818101
1964	1964	hsa:3624	5	3294	-0.0627380427787721	0.001	329.314419337606	0.03	0.000342429395289063
1965	1965	hsa:3625	3	336	-0.0658423930999643	0.054	43.3386719914799	0.000999000999000999	0.000584102302331256
1966	1966	hsa:3626	22	4508	-0.0609434028618491	0.000999000999000999	483.238736332632	0.484	0.00417488688647859
1967	1967	hsa:83729	5	3294	-0.0626272126533536	0.001	338.645146850371	0.163	0.00158464693821668
1968	1968	hsa:11185	19	4500	-0.0259567818740008	0.063	661.187374971499	0.523	0.145397161615015
1969	1969	hsa:3628	11	4406	-0.0719275092810796	0.000999000999000999	646.800077648245	0.501	0.00430424763492853
1970	1970	hsa:3631	22	4508	-0.0643281678615169	0.001	537.533283490767	0.466	0.0040408374145088
1971	1971	hsa:8821	21	4507	-0.0641733163243132	0.001	617.853866193816	0.496	0.00427003157709472
1972	1972	hsa:3632	14	4460	-0.0692651098440818	0.000999000999000999	490.934664590862	0.434	0.00379087316433714
1973	1973	hsa:3633	22	4508	-0.0653338152915802	0.001	502.480752914925	0.491	0.00423196161721335
1974	1974	hsa:3635	21	4507	-0.0634366044897016	0.001	660.805692340933	0.494	0.00425480967014352
1975	1975	hsa:56623	21	4507	-0.0648212469895836	0.001	487.881574576124	0.487	0.00420146901378738
1976	1976	hsa:27124	4	2555	-0.0389390775382915	0.015	229.103824844943	0.01	0.0014707312895802
1977	1977	hsa:3636	22	4508	-0.0636794095809478	0.001	819.001548496203	0.518	0.00443694729353509
1978	1978	hsa:3630	20	4507	-0.0584961081556668	0.001	499.319308044772	0.499	0.00429284932664417
1979	1979	hsa:3643	21	4508	-0.0681281458193389	0.001	784.531644889959	0.498	0.00428524541950794
1980	1980	hsa:3645	13	4445	-0.0585164768986761	0.002	528.704418989479	0.507	0.00800436630704654
1981	1981	hsa:253430	18	4494	-0.0720856680825006	0.000999000999000999	561.515985022093	0.449	0.00390665308649275
1982	1982	hsa:64768	23	4507	-0.0707909466320997	0.000999000999000999	675.426142540766	0.481	0.00415199718393622
1983	1983	hsa:8826	21	4508	-0.0665159869731073	0.000999000999000999	886.775153683464	0.53	0.00452360191551262
1984	1984	hsa:10788	13	4448	-0.0670377406574632	0.001	748.018594027431	0.45	0.00391781833883997
1985	1985	hsa:128239	13	4448	-0.067705043170936	0.001	715.469918305084	0.506	0.00434602078767047
1986	1986	hsa:3654	15	4484	-0.0589489398718265	0.001	651.669398016395	0.601	0.00505856628968088
1987	1987	hsa:3656	7	4292	-0.0571249454436599	0.001	494.705328299651	0.444	0.00387154058201623
1988	1988	hsa:11213	12	4424	-0.0619267566293049	0.000999000999000999	598.500965490151	0.424	0.00371339987981991
1989	1989	hsa:51135	15	4484	-0.0589425315808458	0.001	510.025942946356	0.547	0.00465555078028164
1990	1990	hsa:3659	4	3019	-0.053240387709969	0.002	320.928475055011	0.012	0.000279298961462792
1991	1991	hsa:3661	11	4416	-0.0481912231769784	0.003	936.304704664244	0.796	0.0168050702112829
1992	1992	hsa:3663	9	4353	-0.0574193903198151	0.002	428.360927708047	0.568	0.00883835486506409
1993	1993	hsa:3394	4	1874	-0.0257917528464542	0.115	328.246834952025	0.000999000999000999	0.00115707438755487
1994	1994	hsa:10379	4	2742	-0.0503002040874407	0.002	265.005737167748	0.004	0.000101888552130276
1995	1995	hsa:3667	21	4508	-0.0677312697756162	0.001	657.001532012244	0.48	0.00414802773794993
1996	1996	hsa:8660	20	4507	-0.0670454945849331	0.001	805.044824050309	0.504	0.00433083888210603
1997	1997	hsa:8471	21	4508	-0.0677096939362977	0.001	646.201319182622	0.508	0.00436119478807599
1998	1998	hsa:9636	3	219	-0.0834129546088251	0.07	33.7242422475882	0.000999000999000999	0.000739022015122238
1999	1999	hsa:51477	22	4507	-0.062494430549461	0.001	675.882726745795	0.492	0.00423957966600421
[truncated: 2,510 more rows]
